# Supplementary material for: Molecular basis for alternative charge separation pathways in type-II photosynthetic reaction centers
Source: PNAS Nexus. 2026 Apr 9;5(4):pgag111. doi: 10.1093/pnasnexus/pgag111 (PMC13112432; doi:10.1093/pnasnexus/pgag111)
Supplement: pgag111_Supplementary_Data [file pgag111_supplementary_data.zip]

Archive with 2 entries (2 files):
- PbRC-cation-SI_4.1_HI_unmarked.pdf
- PNASNEXUS-PNASNEXUS-2025-01463-TRR-s02.txt
