# Supplementary material for: Molecular basis for alternative charge separation pathways in type-II photosynthetic reaction centers
Source: PNAS Nexus. 2026 Apr 9;5(4):pgag111. doi: 10.1093/pnasnexus/pgag111 (PMC13112432; doi:10.1093/pnasnexus/pgag111)
Supplement: pgag111_Supplementary_Data [file pgag111_supplementary_data.zip › PNASNEXUS-PNASNEXUS-2025-01463-TRR-s02.txt]

TITLE    1 SUPPORTING INFORMATION FOR:                                          
TITLE    2 MOLECULAR BASIS FOR ALTERNATIVE CHARGE SEPARATION PATHWAYS IN    
TITLE    3 TYPE-II PHOTOSYNTHETIC REACTION CENTERS
TITLE    4 
TITLE    5 T.NOJI, K.SAITO, H.TAMUTA, H.ISHIKITA       
REMARK 400 
REMARK 400 MODEL  1:Tyr-OH...BA and HA-CH3...Mg2+-BA conformations (Figure 2a)
REMARK 400 MODEL  1:Tyr-OH...PB and HA-CH3...Mg2+-BA conformations (Figure 2b)
REMARK 400 MODEL  1:Tyr-OH...BA and HA-C=O...Mg2+-BA conformations (Figure 2c)
REMARK 400 MODEL  1:Tyr-OH...PB and HA-C=O...Mg2+-BA conformations (Figure 2d)
REMARK 400 
MODEL        1
ATOM      1  CB  HIS L 153       8.313   9.577  12.845  1.00 33.47           C
ATOM      2  ND1 HIS L 153       9.345   7.819  11.334  1.00 31.43           N
ATOM      3  CG  HIS L 153       8.309   8.656  11.683  1.00 31.60           C
ATOM      4  CE1 HIS L 153       9.048   7.223  10.164  1.00 32.91           C
ATOM      5  NE2 HIS L 153       7.871   7.637   9.728  1.00 29.40           N
ATOM      6  CD2 HIS L 153       7.400   8.526  10.671  1.00 32.25           C
ATOM      7 1HB  HIS L 153       7.474  10.267  12.705  1.00  0.00           H
ATOM      8 2HB  HIS L 153       9.215  10.195  12.846  1.00  0.00           H
ATOM      9  HD1 HIS L 153      10.190   7.656  11.876  1.00  0.00           H
ATOM     10  HE1 HIS L 153       9.677   6.483   9.696  1.00  0.00           H
ATOM     11  HD2 HIS L 153       6.458   9.034  10.551  1.00  0.00           H
ATOM     12 HCAP HIS L 153       8.225   9.183  13.869  1.00 33.47           H
ATOM     13  CB  HIS L 173      -8.851   5.949  10.344  1.00 30.93           C
ATOM     14  ND1 HIS L 173      -7.622   3.861  10.978  1.00 29.75           N
ATOM     15  CG  HIS L 173      -7.597   5.161  10.506  1.00 29.73           C
ATOM     16  CE1 HIS L 173      -6.353   3.479  11.210  1.00 31.49           C
ATOM     17  NE2 HIS L 173      -5.506   4.449  10.908  1.00 27.50           N
ATOM     18  CD2 HIS L 173      -6.272   5.506  10.469  1.00 29.51           C
ATOM     19 1HB  HIS L 173      -8.702   6.946  10.766  1.00  0.00           H
ATOM     20 2HB  HIS L 173      -9.601   5.437  10.936  1.00  0.00           H
ATOM     21  HD1 HIS L 173      -8.434   3.234  11.018  1.00  0.00           H
ATOM     22  HE1 HIS L 173      -6.073   2.506  11.583  1.00  0.00           H
ATOM     23  HD2 HIS L 173      -5.822   6.451  10.201  1.00  0.00           H
ATOM     24 HCAP HIS L 173      -9.253   6.108   9.334  1.00 30.93           H
TER      25      HIS L 173
ATOM     26  CB  HIS M 182     -11.862  -8.817  11.860  1.00 34.09           C
ATOM     27  ND1 HIS M 182     -12.610  -6.643  10.699  1.00 35.93           N
ATOM     28  CG  HIS M 182     -11.805  -7.758  10.812  1.00 33.06           C
ATOM     29  CE1 HIS M 182     -12.246  -5.958   9.596  1.00 34.42           C
ATOM     30  NE2 HIS M 182     -11.254  -6.577   8.971  1.00 29.34           N
ATOM     31  CD2 HIS M 182     -10.970  -7.695   9.729  1.00 32.02           C
ATOM     32 1HB  HIS M 182     -11.060  -9.515  11.611  1.00  0.00           H
ATOM     33 2HB  HIS M 182     -12.786  -9.402  11.821  1.00  0.00           H
ATOM     34  HD1 HIS M 182     -13.326  -6.341  11.367  1.00  0.00           H
ATOM     35  HE1 HIS M 182     -12.690  -5.020   9.299  1.00  0.00           H
ATOM     36  HD2 HIS M 182     -10.194  -8.389   9.446  1.00  0.00           H
ATOM     37 HCAP HIS M 182     -11.713  -8.542  12.914  1.00 34.09           H
ATOM     38  CB  HIS M 202       4.971  -5.123  10.458  1.00 31.72           C
ATOM     39  ND1 HIS M 202       3.805  -3.011  11.168  1.00 29.63           N
ATOM     40  CG  HIS M 202       3.745  -4.286  10.634  1.00 27.58           C
ATOM     41  CE1 HIS M 202       2.544  -2.545  11.278  1.00 27.53           C
ATOM     42  NE2 HIS M 202       1.671  -3.441  10.849  1.00 30.63           N
ATOM     43  CD2 HIS M 202       2.409  -4.534  10.450  1.00 31.16           C
ATOM     44 1HB  HIS M 202       4.767  -6.149  10.782  1.00  0.00           H
ATOM     45 2HB  HIS M 202       5.746  -4.721  11.105  1.00  0.00           H
ATOM     46  HD1 HIS M 202       4.654  -2.451  11.298  1.00  0.00           H
ATOM     47  HE1 HIS M 202       2.294  -1.572  11.670  1.00  0.00           H
ATOM     48  HD2 HIS M 202       1.920  -5.423  10.080  1.00  0.00           H
ATOM     49 HCAP HIS M 202       5.370  -5.204   9.437  1.00 31.72           H
TER      50      HIS M 202
HETATM   51  NA  BCL a   1      -2.909   4.982   9.040  1.00 26.37           N
HETATM   52  NB  BCL a   1      -3.397   2.256  10.197  1.00 29.93           N1-
HETATM   53  NC  BCL a   1      -3.255   3.371  12.978  1.00 28.40           N
HETATM   54  ND  BCL a   1      -2.730   5.945  11.812  1.00 28.09           N1-
HETATM   55  C1A BCL a   1      -2.585   6.271   8.716  1.00 28.89           C
HETATM   56  CHA BCL a   1      -2.268   7.209   9.682  1.00 30.25           C
HETATM   57  C4D BCL a   1      -2.349   6.987  11.069  1.00 28.10           C
HETATM   58  C1B BCL a   1      -3.395   1.940   8.868  1.00 29.68           C
HETATM   59  CHB BCL a   1      -3.301   2.889   7.826  1.00 28.54           C
HETATM   60  C4A BCL a   1      -3.129   4.259   7.913  1.00 30.13           C
HETATM   61  C1C BCL a   1      -3.424   2.059  13.254  1.00 28.99           C
HETATM   62  CHC BCL a   1      -3.589   1.039  12.314  1.00 29.63           C
HETATM   63  C4B BCL a   1      -3.537   1.098  10.905  1.00 29.15           C
HETATM   64  C1D BCL a   1      -2.554   6.334  13.129  1.00 27.85           C
HETATM   65  CHD BCL a   1      -2.717   5.430  14.194  1.00 30.14           C
HETATM   66  C4C BCL a   1      -2.976   4.067  14.114  1.00 30.76           C
HETATM   67  C2A BCL a   1      -2.555   6.468   7.206  1.00 31.26           C
HETATM   68  CAA BCL a   1      -1.104   6.582   6.699  1.00 29.16           C
HETATM   69  C3A BCL a   1      -3.265   5.183   6.715  1.00 31.15           C
HETATM   70  CMA BCL a   1      -4.767   5.377   6.460  1.00 26.51           C
HETATM   71  CBA BCL a   1      -0.961   7.021   5.232  1.00 28.92           C
HETATM   72  CGA BCL a   1      -0.846   8.517   5.073  1.00 30.43           C
HETATM   73  O1A BCL a   1      -1.237   9.347   5.864  1.00 33.65           O
HETATM   74  O2A BCL a   1      -0.188   8.852   3.925  1.00 28.06           O
HETATM   75  C1  BCL a   1       0.026  10.253   3.737  1.00 26.93           C
HETATM   76  C2B BCL a   1      -3.538   0.516   8.689  1.00 29.31           C
HETATM   77  CMB BCL a   1      -3.596  -0.170   7.355  1.00 25.48           C
HETATM   78  C3B BCL a   1      -3.628  -0.029   9.973  1.00 29.23           C
HETATM   79  CAB BCL a   1      -3.740  -1.443  10.363  1.00 33.04           C
HETATM   80  OBB BCL a   1      -3.699  -1.799  11.544  1.00 31.86           O
HETATM   81  CBB BCL a   1      -3.905  -2.528   9.312  1.00 28.04           C
HETATM   82  C2C BCL a   1      -3.385   1.793  14.755  1.00 30.28           C
HETATM   83  CMC BCL a   1      -4.734   1.323  15.320  1.00 30.74           C
HETATM   84  C3C BCL a   1      -2.887   3.147  15.319  1.00 29.63           C
HETATM   85  CAC BCL a   1      -1.453   3.078  15.886  1.00 31.00           C
HETATM   86  CBC BCL a   1      -1.394   2.348  17.227  1.00 33.74           C
HETATM   87  C2D BCL a   1      -2.069   7.694  13.199  1.00 30.41           C
HETATM   88  CMD BCL a   1      -1.835   8.492  14.435  1.00 29.22           C
HETATM   89  C3D BCL a   1      -1.910   8.082  11.868  1.00 28.59           C
HETATM   90  CAD BCL a   1      -1.379   9.107  11.002  1.00 31.98           C
HETATM   91  OBD BCL a   1      -0.781  10.148  11.240  1.00 32.42           O
HETATM   92  CBD BCL a   1      -1.647   8.585   9.518  1.00 28.00           C
HETATM   93  CGD BCL a   1      -2.449   9.595   8.748  1.00 30.26           C
HETATM   94  O1D BCL a   1      -3.634   9.517   8.498  1.00 30.16           O
HETATM   95  O2D BCL a   1      -1.672  10.648   8.404  1.00 29.97           O
HETATM   96  CED BCL a   1      -2.297  11.692   7.661  1.00 32.39           C
HETATM   97  HHB BCL a   1      -3.398   2.507   6.815  1.00  0.00           H
HETATM   98  HHC BCL a   1      -3.688   0.042  12.717  1.00  0.00           H
HETATM   99  HHD BCL a   1      -2.505   5.820  15.182  1.00  0.00           H
HETATM  100  H2A BCL a   1      -3.110   7.367   6.926  1.00  0.00           H
HETATM  101 HAA1 BCL a   1      -0.609   5.617   6.838  1.00  0.00           H
HETATM  102 HAA2 BCL a   1      -0.569   7.293   7.324  1.00  0.00           H
HETATM  103  H3A BCL a   1      -2.791   4.771   5.816  1.00  0.00           H
HETATM  104 HMA1 BCL a   1      -5.281   5.646   7.388  1.00  0.00           H
HETATM  105 HMA2 BCL a   1      -5.220   4.452   6.088  1.00  0.00           H
HETATM  106 HMA3 BCL a   1      -4.942   6.173   5.738  1.00  0.00           H
HETATM  107 HBA1 BCL a   1      -1.840   6.704   4.668  1.00  0.00           H
HETATM  108 HBA2 BCL a   1      -0.094   6.563   4.747  1.00  0.00           H
HETATM  109  H1A BCL a   1      -0.203  10.791   4.651  1.00  0.00           H
HETATM  110  H1B BCL a   1      -0.635  10.604   2.937  1.00  0.00           H
HETATM  111 HMB1 BCL a   1      -3.386   0.531   6.543  1.00  0.00           H
HETATM  112 HMB2 BCL a   1      -4.583  -0.605   7.161  1.00  0.00           H
HETATM  113 HMB3 BCL a   1      -2.859  -0.973   7.282  1.00  0.00           H
HETATM  114 HBB1 BCL a   1      -2.969  -2.676   8.766  1.00  0.00           H
HETATM  115 HBB2 BCL a   1      -4.682  -2.292   8.579  1.00  0.00           H
HETATM  116 HBB3 BCL a   1      -4.151  -3.458   9.826  1.00  0.00           H
HETATM  117  H2C BCL a   1      -2.645   1.012  14.957  1.00  0.00           H
HETATM  118 HMC1 BCL a   1      -4.965   0.301  15.021  1.00  0.00           H
HETATM  119 HMC2 BCL a   1      -5.556   1.953  14.973  1.00  0.00           H
HETATM  120 HMC3 BCL a   1      -4.729   1.351  16.413  1.00  0.00           H
HETATM  121  H3C BCL a   1      -3.545   3.500  16.119  1.00  0.00           H
HETATM  122 HAC1 BCL a   1      -1.070   4.098  16.010  1.00  0.00           H
HETATM  123 HAC2 BCL a   1      -0.804   2.598  15.141  1.00  0.00           H
HETATM  124 HBC1 BCL a   1      -1.888   1.372  17.191  1.00  0.00           H
HETATM  125 HBC2 BCL a   1      -1.881   2.936  18.012  1.00  0.00           H
HETATM  126 HBC3 BCL a   1      -0.365   2.172  17.550  1.00  0.00           H
HETATM  127 HMD1 BCL a   1      -1.346   7.900  15.211  1.00  0.00           H
HETATM  128 HMD2 BCL a   1      -2.792   8.836  14.847  1.00  0.00           H
HETATM  129 HMD3 BCL a   1      -1.218   9.369  14.218  1.00  0.00           H
HETATM  130  HBD BCL a   1      -0.667   8.539   9.044  1.00  0.00           H
HETATM  131 HED1 BCL a   1      -3.262  11.960   8.095  1.00  0.00           H
HETATM  132 HED2 BCL a   1      -2.436  11.376   6.624  1.00  0.00           H
HETATM  133 HED3 BCL a   1      -1.611  12.540   7.698  1.00  0.00           H
HETATM  134 HCAP BCL a   1       1.057  10.406   3.429  1.00 26.93           H
HETATM  135 MG   BCL a   1      -3.400   4.178  11.010  1.00 29.77          Mg
HETATM  136  NA  BCL a   2       8.509   6.192   6.848  1.00 29.10           N
HETATM  137  NB  BCL a   2       7.406   8.973   6.773  1.00 26.73           N1-
HETATM  138  NC  BCL a   2       5.083   8.196   8.442  1.00 28.57           N
HETATM  139  ND  BCL a   2       6.014   5.514   8.287  1.00 27.02           N1-
HETATM  140  C1A BCL a   2       8.742   4.856   6.910  1.00 27.42           C
HETATM  141  CHA BCL a   2       7.900   3.986   7.589  1.00 30.49           C
HETATM  142  C4D BCL a   2       6.703   4.366   8.215  1.00 26.35           C
HETATM  143  C1B BCL a   2       8.526   9.132   5.999  1.00 28.59           C
HETATM  144  CHB BCL a   2       9.500   8.131   5.758  1.00 27.80           C
HETATM  145  C4A BCL a   2       9.510   6.810   6.158  1.00 27.16           C
HETATM  146  C1C BCL a   2       4.836   9.531   8.314  1.00 27.70           C
HETATM  147  CHC BCL a   2       5.597  10.426   7.586  1.00 27.98           C
HETATM  148  C4B BCL a   2       6.753  10.166   6.809  1.00 29.96           C
HETATM  149  C1D BCL a   2       4.952   5.259   9.136  1.00 27.53           C
HETATM  150  CHD BCL a   2       3.986   6.240   9.428  1.00 28.19           C
HETATM  151  C4C BCL a   2       4.036   7.583   9.043  1.00 26.06           C
HETATM  152  C2A BCL a   2       9.940   4.469   6.056  1.00 26.93           C
HETATM  153  CAA BCL a   2       9.455   3.866   4.716  1.00 27.34           C
HETATM  154  C3A BCL a   2      10.655   5.833   5.900  1.00 29.63           C
HETATM  155  CMA BCL a   2      11.785   6.024   6.929  1.00 28.34           C
HETATM  156  CBA BCL a   2       8.451   4.758   3.980  1.00 28.77           C
HETATM  157  CGA BCL a   2       8.108   4.265   2.602  1.00 32.19           C
HETATM  158  O1A BCL a   2       8.644   3.348   2.019  1.00 33.21           O
HETATM  159  O2A BCL a   2       7.110   5.021   2.072  1.00 33.36           O
HETATM  160  C1  BCL a   2       6.728   4.745   0.715  1.00 32.73           C
HETATM  161  C2B BCL a   2       8.595  10.468   5.495  1.00 27.54           C
HETATM  162  CMB BCL a   2       9.667  10.936   4.555  1.00 26.72           C
HETATM  163  C3B BCL a   2       7.472  11.137   6.001  1.00 27.12           C
HETATM  164  CAB BCL a   2       7.020  12.516   5.809  1.00 31.39           C
HETATM  165  OBB BCL a   2       5.851  12.860   5.999  1.00 33.53           O
HETATM  166  CBB BCL a   2       8.005  13.602   5.402  1.00 29.21           C
HETATM  167  C2C BCL a   2       3.569   9.906   9.070  1.00 25.42           C
HETATM  168  CMC BCL a   2       3.888  10.443  10.476  1.00 28.75           C
HETATM  169  C3C BCL a   2       2.857   8.542   9.120  1.00 27.09           C
HETATM  170  CAC BCL a   2       1.941   8.292   7.897  1.00 25.35           C
HETATM  171  CBC BCL a   2       2.644   8.286   6.533  1.00 29.34           C
HETATM  172  C2D BCL a   2       4.992   3.882   9.615  1.00 29.77           C
HETATM  173  CMD BCL a   2       4.068   3.269  10.614  1.00 30.78           C
HETATM  174  C3D BCL a   2       6.103   3.334   8.990  1.00 24.65           C
HETATM  175  CAD BCL a   2       6.935   2.145   8.866  1.00 31.35           C
HETATM  176  OBD BCL a   2       6.826   1.055   9.391  1.00 32.44           O
HETATM  177  CBD BCL a   2       8.112   2.502   7.882  1.00 30.91           C
HETATM  178  CGD BCL a   2       9.457   2.165   8.523  1.00 32.81           C
HETATM  179  O1D BCL a   2      10.272   1.396   8.058  1.00 34.86           O
HETATM  180  O2D BCL a   2       9.621   2.844   9.669  1.00 35.60           O
HETATM  181  CED BCL a   2      10.795   2.520  10.440  1.00 34.19           C
HETATM  182  HHB BCL a   2      10.357   8.454   5.181  1.00  0.00           H
HETATM  183  HHC BCL a   2       5.237  11.446   7.551  1.00  0.00           H
HETATM  184  HHD BCL a   2       3.116   5.931  10.002  1.00  0.00           H
HETATM  185  H2A BCL a   2      10.579   3.728   6.546  1.00  0.00           H
HETATM  186 HAA1 BCL a   2       8.996   2.889   4.905  1.00  0.00           H
HETATM  187 HAA2 BCL a   2      10.321   3.672   4.075  1.00  0.00           H
HETATM  188  H3A BCL a   2      11.077   5.949   4.896  1.00  0.00           H
HETATM  189 HMA1 BCL a   2      11.421   5.837   7.946  1.00  0.00           H
HETATM  190 HMA2 BCL a   2      12.176   7.046   6.898  1.00  0.00           H
HETATM  191 HMA3 BCL a   2      12.611   5.330   6.735  1.00  0.00           H
HETATM  192 HBA1 BCL a   2       8.832   5.781   3.864  1.00  0.00           H
HETATM  193 HBA2 BCL a   2       7.522   4.861   4.552  1.00  0.00           H
HETATM  194  H1A BCL a   2       5.749   5.207   0.581  1.00  0.00           H
HETATM  195  H1B BCL a   2       6.676   3.673   0.547  1.00  0.00           H
HETATM  196 HMB1 BCL a   2       9.969  10.134   3.875  1.00  0.00           H
HETATM  197 HMB2 BCL a   2      10.588  11.232   5.070  1.00  0.00           H
HETATM  198 HMB3 BCL a   2       9.343  11.782   3.952  1.00  0.00           H
HETATM  199 HBB1 BCL a   2       7.816  13.897   4.368  1.00  0.00           H
HETATM  200 HBB2 BCL a   2       9.055  13.332   5.518  1.00  0.00           H
HETATM  201 HBB3 BCL a   2       7.787  14.483   6.008  1.00  0.00           H
HETATM  202  H2C BCL a   2       2.986  10.650   8.517  1.00  0.00           H
HETATM  203 HMC1 BCL a   2       4.557  11.304  10.424  1.00  0.00           H
HETATM  204 HMC2 BCL a   2       4.369   9.673  11.089  1.00  0.00           H
HETATM  205 HMC3 BCL a   2       2.972  10.745  10.992  1.00  0.00           H
HETATM  206  H3C BCL a   2       2.266   8.415  10.033  1.00  0.00           H
HETATM  207 HAC1 BCL a   2       1.152   9.055   7.895  1.00  0.00           H
HETATM  208 HAC2 BCL a   2       1.464   7.319   8.053  1.00  0.00           H
HETATM  209 HBC1 BCL a   2       3.453   7.553   6.510  1.00  0.00           H
HETATM  210 HBC2 BCL a   2       3.070   9.260   6.281  1.00  0.00           H
HETATM  211 HBC3 BCL a   2       1.957   8.012   5.732  1.00  0.00           H
HETATM  212 HMD1 BCL a   2       3.114   2.971  10.161  1.00  0.00           H
HETATM  213 HMD2 BCL a   2       3.835   3.963  11.428  1.00  0.00           H
HETATM  214 HMD3 BCL a   2       4.522   2.377  11.048  1.00  0.00           H
HETATM  215  HBD BCL a   2       8.026   1.859   6.999  1.00  0.00           H
HETATM  216 HED1 BCL a   2      11.697   2.679   9.844  1.00  0.00           H
HETATM  217 HED2 BCL a   2      10.755   1.476  10.757  1.00  0.00           H
HETATM  218 HED3 BCL a   2      10.775   3.186  11.300  1.00  0.00           H
HETATM  219 HCAP BCL a   2       7.442   5.232   0.055  1.00 32.73           H
HETATM  220 MG   BCL a   2       6.938   7.294   7.885  1.00 28.27          Mg
HETATM  221  NA  BCL a   3     -11.721  -5.158   5.988  1.00 33.06           N
HETATM  222  NB  BCL a   3     -10.504  -7.850   5.981  1.00 32.81           N1-
HETATM  223  NC  BCL a   3      -8.304  -6.999   7.800  1.00 30.92           N
HETATM  224  ND  BCL a   3      -9.349  -4.381   7.582  1.00 29.11           N1-
HETATM  225  C1A BCL a   3     -11.961  -3.819   5.948  1.00 33.54           C
HETATM  226  CHA BCL a   3     -11.189  -2.914   6.662  1.00 33.06           C
HETATM  227  C4D BCL a   3     -10.043  -3.251   7.405  1.00 31.15           C
HETATM  228  C1B BCL a   3     -11.612  -8.105   5.214  1.00 31.09           C
HETATM  229  CHB BCL a   3     -12.652  -7.171   4.974  1.00 33.45           C
HETATM  230  C4A BCL a   3     -12.681  -5.828   5.293  1.00 33.59           C
HETATM  231  C1C BCL a   3      -7.937  -8.290   7.606  1.00 30.81           C
HETATM  232  CHC BCL a   3      -8.550  -9.161   6.721  1.00 30.61           C
HETATM  233  C4B BCL a   3      -9.709  -8.957   5.941  1.00 31.64           C
HETATM  234  C1D BCL a   3      -8.408  -4.094   8.560  1.00 29.45           C
HETATM  235  CHD BCL a   3      -7.536  -5.065   9.073  1.00 29.86           C
HETATM  236  C4C BCL a   3      -7.475  -6.403   8.691  1.00 33.20           C
HETATM  237  C2A BCL a   3     -13.079  -3.509   4.959  1.00 34.16           C
HETATM  238  CAA BCL a   3     -12.465  -3.067   3.604  1.00 33.72           C
HETATM  239  C3A BCL a   3     -13.799  -4.875   4.873  1.00 33.43           C
HETATM  240  CMA BCL a   3     -15.010  -4.975   5.818  1.00 32.10           C
HETATM  241  CBA BCL a   3     -11.386  -4.032   3.085  1.00 36.13           C
HETATM  242  CGA BCL a   3     -10.809  -3.624   1.759  1.00 40.50           C
HETATM  243  O1A BCL a   3     -10.427  -2.515   1.444  1.00 45.60           O
HETATM  244  O2A BCL a   3     -10.767  -4.693   0.923  1.00 42.88           O
HETATM  245  C1  BCL a   3     -10.292  -4.512  -0.410  1.00 48.67           C
HETATM  246  C2B BCL a   3     -11.536  -9.421   4.652  1.00 33.27           C
HETATM  247  CMB BCL a   3     -12.652 -10.044   3.861  1.00 36.48           C
HETATM  248  C3B BCL a   3     -10.301  -9.948   5.069  1.00 32.80           C
HETATM  249  CAB BCL a   3      -9.664 -11.221   4.715  1.00 37.36           C
HETATM  250  OBB BCL a   3      -8.533 -11.556   5.070  1.00 38.29           O
HETATM  251  CBB BCL a   3     -10.456 -12.142   3.827  1.00 38.19           C
HETATM  252  C2C BCL a   3      -6.770  -8.692   8.494  1.00 34.53           C
HETATM  253  CMC BCL a   3      -7.148  -9.802   9.488  1.00 32.33           C
HETATM  254  C3C BCL a   3      -6.424  -7.365   9.211  1.00 34.13           C
HETATM  255  CAC BCL a   3      -4.992  -6.853   9.023  1.00 34.08           C
HETATM  256  CBC BCL a   3      -4.622  -6.482   7.587  1.00 30.85           C
HETATM  257  C2D BCL a   3      -8.510  -2.712   8.983  1.00 28.97           C
HETATM  258  CMD BCL a   3      -7.709  -2.058  10.059  1.00 32.88           C
HETATM  259  C3D BCL a   3      -9.554  -2.195   8.225  1.00 29.23           C
HETATM  260  CAD BCL a   3     -10.432  -1.060   8.065  1.00 33.49           C
HETATM  261  OBD BCL a   3     -10.458   0.002   8.663  1.00 33.57           O
HETATM  262  CBD BCL a   3     -11.493  -1.448   6.968  1.00 32.47           C
HETATM  263  CGD BCL a   3     -12.889  -1.241   7.526  1.00 36.63           C
HETATM  264  O1D BCL a   3     -13.756  -0.549   7.036  1.00 39.68           O
HETATM  265  O2D BCL a   3     -13.073  -1.946   8.659  1.00 36.63           O
HETATM  266  CED BCL a   3     -14.361  -1.762   9.262  1.00 44.40           C
HETATM  267  HHB BCL a   3     -13.510  -7.532   4.416  1.00  0.00           H
HETATM  268  HHC BCL a   3      -8.096 -10.136   6.609  1.00  0.00           H
HETATM  269  HHD BCL a   3      -6.838  -4.748   9.841  1.00  0.00           H
HETATM  270  H2A BCL a   3     -13.742  -2.708   5.301  1.00  0.00           H
HETATM  271 HAA1 BCL a   3     -12.025  -2.075   3.707  1.00  0.00           H
HETATM  272 HAA2 BCL a   3     -13.275  -2.983   2.867  1.00  0.00           H
HETATM  273  H3A BCL a   3     -14.135  -5.082   3.848  1.00  0.00           H
HETATM  274 HMA1 BCL a   3     -14.710  -4.772   6.853  1.00  0.00           H
HETATM  275 HMA2 BCL a   3     -15.449  -5.978   5.792  1.00  0.00           H
HETATM  276 HMA3 BCL a   3     -15.783  -4.249   5.541  1.00  0.00           H
HETATM  277 HBA1 BCL a   3     -11.764  -5.051   2.998  1.00  0.00           H
HETATM  278 HBA2 BCL a   3     -10.557  -4.059   3.803  1.00  0.00           H
HETATM  279  H1A BCL a   3     -10.164  -5.505  -0.832  1.00  0.00           H
HETATM  280  H1B BCL a   3      -9.345  -3.966  -0.429  1.00  0.00           H
HETATM  281 HMB1 BCL a   3     -13.398  -9.299   3.578  1.00  0.00           H
HETATM  282 HMB2 BCL a   3     -13.173 -10.811   4.452  1.00  0.00           H
HETATM  283 HMB3 BCL a   3     -12.315 -10.531   2.943  1.00  0.00           H
HETATM  284 HBB1 BCL a   3     -10.588 -11.664   2.852  1.00  0.00           H
HETATM  285 HBB2 BCL a   3     -11.451 -12.303   4.240  1.00  0.00           H
HETATM  286 HBB3 BCL a   3      -9.931 -13.088   3.706  1.00  0.00           H
HETATM  287  H2C BCL a   3      -5.934  -9.044   7.876  1.00  0.00           H
HETATM  288 HMC1 BCL a   3      -7.535 -10.687   8.973  1.00  0.00           H
HETATM  289 HMC2 BCL a   3      -7.919  -9.454  10.185  1.00  0.00           H
HETATM  290 HMC3 BCL a   3      -6.280 -10.105  10.083  1.00  0.00           H
HETATM  291  H3C BCL a   3      -6.570  -7.505  10.279  1.00  0.00           H
HETATM  292 HAC1 BCL a   3      -4.329  -7.634   9.404  1.00  0.00           H
HETATM  293 HAC2 BCL a   3      -4.841  -5.985   9.674  1.00  0.00           H
HETATM  294 HBC1 BCL a   3      -5.382  -5.838   7.132  1.00  0.00           H
HETATM  295 HBC2 BCL a   3      -4.503  -7.363   6.945  1.00  0.00           H
HETATM  296 HBC3 BCL a   3      -3.680  -5.929   7.582  1.00  0.00           H
HETATM  297 HMD1 BCL a   3      -6.666  -1.917   9.756  1.00  0.00           H
HETATM  298 HMD2 BCL a   3      -7.688  -2.667  10.970  1.00  0.00           H
HETATM  299 HMD3 BCL a   3      -8.125  -1.081  10.313  1.00  0.00           H
HETATM  300  HBD BCL a   3     -11.395  -0.779   6.109  1.00  0.00           H
HETATM  301 HED1 BCL a   3     -15.155  -1.992   8.547  1.00  0.00           H
HETATM  302 HED2 BCL a   3     -14.481  -0.732   9.600  1.00  0.00           H
HETATM  303 HED3 BCL a   3     -14.383  -2.448  10.105  1.00  0.00           H
HETATM  304 HCAP BCL a   3     -11.038  -3.974  -0.977  1.00 48.67           H
HETATM  305 MG   BCL a   3     -10.209  -6.192   7.177  1.00 33.15          Mg
HETATM  306  NA  BCL a   4      -0.637  -3.539   8.433  1.00 28.87           N
HETATM  307  NB  BCL a   4      -0.323  -1.024  10.063  1.00 30.59           N1-
HETATM  308  NC  BCL a   4      -0.858  -2.505  12.581  1.00 29.12           N
HETATM  309  ND  BCL a   4      -1.292  -4.834  10.996  1.00 28.30           N1-
HETATM  310  C1A BCL a   4      -0.773  -4.789   7.905  1.00 30.17           C
HETATM  311  CHA BCL a   4      -1.048  -5.879   8.712  1.00 29.54           C
HETATM  312  C4D BCL a   4      -1.287  -5.823  10.098  1.00 33.52           C
HETATM  313  C1B BCL a   4      -0.246  -0.497   8.803  1.00 29.77           C
HETATM  314  CHB BCL a   4      -0.304  -1.260   7.614  1.00 28.12           C
HETATM  315  C4A BCL a   4      -0.451  -2.623   7.451  1.00 30.39           C
HETATM  316  C1C BCL a   4      -0.571  -1.280  13.087  1.00 30.68           C
HETATM  317  CHC BCL a   4      -0.272  -0.143  12.352  1.00 30.15           C
HETATM  318  C4B BCL a   4      -0.239   0.010  10.949  1.00 31.38           C
HETATM  319  C1D BCL a   4      -1.582  -5.427  12.213  1.00 31.70           C
HETATM  320  CHD BCL a   4      -1.613  -4.680  13.408  1.00 29.12           C
HETATM  321  C4C BCL a   4      -1.308  -3.327  13.561  1.00 31.04           C
HETATM  322  C2A BCL a   4      -0.588  -4.789   6.388  1.00 29.64           C
HETATM  323  CAA BCL a   4      -1.753  -5.422   5.608  1.00 32.36           C
HETATM  324  C3A BCL a   4      -0.443  -3.278   6.078  1.00 28.72           C
HETATM  325  CMA BCL a   4       0.794  -2.903   5.273  1.00 28.92           C
HETATM  326  CBA BCL a   4      -1.516  -5.460   4.099  1.00 31.77           C
HETATM  327  CGA BCL a   4      -2.708  -5.841   3.242  1.00 34.86           C
HETATM  328  O1A BCL a   4      -2.729  -5.720   2.028  1.00 31.20           O
HETATM  329  O2A BCL a   4      -3.731  -6.321   3.965  1.00 35.28           O
HETATM  330  C1  BCL a   4      -4.951  -6.612   3.279  1.00 33.62           C
HETATM  331  C2B BCL a   4      -0.088   0.930   8.865  1.00 28.12           C
HETATM  332  CMB BCL a   4       0.090   1.812   7.669  1.00 27.39           C
HETATM  333  C3B BCL a   4      -0.095   1.264  10.226  1.00 29.30           C
HETATM  334  CAB BCL a   4      -0.082   2.591  10.865  1.00 34.65           C
HETATM  335  OBB BCL a   4      -0.308   2.742  12.068  1.00 34.27           O
HETATM  336  CBB BCL a   4       0.193   3.829  10.034  1.00 27.99           C
HETATM  337  C2C BCL a   4      -0.607  -1.309  14.603  1.00 31.61           C
HETATM  338  CMC BCL a   4       0.813  -1.476  15.169  1.00 29.76           C
HETATM  339  C3C BCL a   4      -1.480  -2.554  14.863  1.00 30.35           C
HETATM  340  CAC BCL a   4      -2.961  -2.245  15.159  1.00 27.11           C
HETATM  341  CBC BCL a   4      -3.163  -1.578  16.520  1.00 29.28           C
HETATM  342  C2D BCL a   4      -1.772  -6.867  12.046  1.00 31.78           C
HETATM  343  CMD BCL a   4      -2.067  -7.884  13.099  1.00 31.68           C
HETATM  344  C3D BCL a   4      -1.580  -7.083  10.688  1.00 29.20           C
HETATM  345  CAD BCL a   4      -1.576  -8.091   9.644  1.00 29.50           C
HETATM  346  OBD BCL a   4      -1.951  -9.248   9.642  1.00 31.94           O
HETATM  347  CBD BCL a   4      -1.049  -7.361   8.349  1.00 29.02           C
HETATM  348  CGD BCL a   4       0.357  -7.802   8.021  1.00 31.42           C
HETATM  349  O1D BCL a   4       0.705  -8.287   6.967  1.00 32.45           O
HETATM  350  O2D BCL a   4       1.199  -7.551   9.053  1.00 33.78           O
HETATM  351  CED BCL a   4       2.580  -7.852   8.856  1.00 28.96           C
HETATM  352  HHB BCL a   4      -0.200  -0.701   6.691  1.00  0.00           H
HETATM  353  HHC BCL a   4      -0.137   0.770  12.914  1.00  0.00           H
HETATM  354  HHD BCL a   4      -1.917  -5.211  14.304  1.00  0.00           H
HETATM  355  H2A BCL a   4       0.339  -5.322   6.130  1.00  0.00           H
HETATM  356 HAA1 BCL a   4      -2.665  -4.854   5.819  1.00  0.00           H
HETATM  357 HAA2 BCL a   4      -1.931  -6.445   5.943  1.00  0.00           H
HETATM  358  H3A BCL a   4      -1.345  -2.961   5.540  1.00  0.00           H
HETATM  359 HMA1 BCL a   4       1.690  -3.164   5.838  1.00  0.00           H
HETATM  360 HMA2 BCL a   4       0.829  -1.828   5.080  1.00  0.00           H
HETATM  361 HMA3 BCL a   4       0.838  -3.424   4.314  1.00  0.00           H
HETATM  362 HBA1 BCL a   4      -0.706  -6.166   3.874  1.00  0.00           H
HETATM  363 HBA2 BCL a   4      -1.176  -4.492   3.716  1.00  0.00           H
HETATM  364  H1A BCL a   4      -5.185  -5.797   2.593  1.00  0.00           H
HETATM  365  H1B BCL a   4      -5.713  -6.651   4.053  1.00  0.00           H
HETATM  366 HMB1 BCL a   4      -0.064   1.257   6.740  1.00  0.00           H
HETATM  367 HMB2 BCL a   4       1.103   2.226   7.633  1.00  0.00           H
HETATM  368 HMB3 BCL a   4      -0.610   2.650   7.665  1.00  0.00           H
HETATM  369 HBB1 BCL a   4      -0.640   4.028   9.355  1.00  0.00           H
HETATM  370 HBB2 BCL a   4       1.087   3.717   9.420  1.00  0.00           H
HETATM  371 HBB3 BCL a   4       0.297   4.679  10.710  1.00  0.00           H
HETATM  372  H2C BCL a   4      -1.050  -0.398  15.015  1.00  0.00           H
HETATM  373 HMC1 BCL a   4       1.438  -0.605  14.948  1.00  0.00           H
HETATM  374 HMC2 BCL a   4       1.306  -2.349  14.730  1.00  0.00           H
HETATM  375 HMC3 BCL a   4       0.778  -1.638  16.250  1.00  0.00           H
HETATM  376  H3C BCL a   4      -1.088  -3.097  15.718  1.00  0.00           H
HETATM  377 HAC1 BCL a   4      -3.518  -3.188  15.127  1.00  0.00           H
HETATM  378 HAC2 BCL a   4      -3.372  -1.621  14.358  1.00  0.00           H
HETATM  379 HBC1 BCL a   4      -2.687  -0.596  16.577  1.00  0.00           H
HETATM  380 HBC2 BCL a   4      -2.716  -2.182  17.319  1.00  0.00           H
HETATM  381 HBC3 BCL a   4      -4.228  -1.431  16.730  1.00  0.00           H
HETATM  382 HMD1 BCL a   4      -3.117  -8.197  13.091  1.00  0.00           H
HETATM  383 HMD2 BCL a   4      -1.844  -7.497  14.096  1.00  0.00           H
HETATM  384 HMD3 BCL a   4      -1.485  -8.795  12.933  1.00  0.00           H
HETATM  385  HBD BCL a   4      -1.675  -7.654   7.506  1.00  0.00           H
HETATM  386 HED1 BCL a   4       2.996  -7.225   8.061  1.00  0.00           H
HETATM  387 HED2 BCL a   4       2.723  -8.901   8.604  1.00  0.00           H
HETATM  388 HED3 BCL a   4       3.066  -7.628   9.806  1.00  0.00           H
HETATM  389 HCAP BCL a   4      -4.928  -7.550   2.720  1.00 33.62           H
HETATM  390 MG   BCL a   4      -0.427  -3.032  10.568  1.00 30.55          Mg
HETATM  391  NA  BPH a   5       7.234  11.036  -2.825  1.00 25.62           N
HETATM  392  NB  BPH a   5       5.808   9.590  -0.758  1.00 25.19           N
HETATM  393  NC  BPH a   5       3.165   9.889  -2.377  1.00 27.25           N
HETATM  394  ND  BPH a   5       4.497  11.313  -4.303  1.00 29.10           N
HETATM  395  C1A BPH a   5       7.689  11.700  -3.929  1.00 26.59           C
HETATM  396  CHA BPH a   5       6.864  12.037  -4.977  1.00 24.92           C
HETATM  397  C4D BPH a   5       5.490  11.756  -5.096  1.00 28.68           C
HETATM  398  C1B BPH a   5       7.065   9.565  -0.205  1.00 26.80           C
HETATM  399  CHB BPH a   5       8.212  10.037  -0.833  1.00 29.12           C
HETATM  400  C4A BPH a   5       8.285  10.690  -2.072  1.00 29.47           C
HETATM  401  C1C BPH a   5       2.746   9.302  -1.252  1.00 26.12           C
HETATM  402  CHC BPH a   5       3.520   8.912  -0.150  1.00 24.70           C
HETATM  403  C4B BPH a   5       4.885   9.017   0.080  1.00 27.17           C
HETATM  404  C1D BPH a   5       3.334  11.165  -5.058  1.00 28.23           C
HETATM  405  CHD BPH a   5       2.185  10.559  -4.505  1.00 28.58           C
HETATM  406  C4C BPH a   5       2.116   9.963  -3.264  1.00 26.95           C
HETATM  407  C2A BPH a   5       9.179  12.007  -3.840  1.00 27.72           C
HETATM  408  CAA BPH a   5       9.374  13.491  -3.450  1.00 28.04           C
HETATM  409  C3A BPH a   5       9.615  10.997  -2.754  1.00 29.25           C
HETATM  410  CMA BPH a   5      10.213   9.692  -3.312  1.00 30.26           C
HETATM  411  CBA BPH a   5      10.823  13.974  -3.502  1.00 27.53           C
HETATM  412  CGA BPH a   5      10.949  15.430  -3.090  1.00 30.67           C
HETATM  413  O1A BPH a   5      10.042  16.125  -2.684  1.00 31.40           O
HETATM  414  O2A BPH a   5      12.223  15.843  -3.231  1.00 36.69           O
HETATM  415  C1  BPH a   5      12.573  17.145  -2.732  1.00 35.99           C
HETATM  416  C2B BPH a   5       6.945   8.948   1.097  1.00 25.83           C
HETATM  417  CMB BPH a   5       8.104   8.757   2.027  1.00 27.91           C
HETATM  418  C3B BPH a   5       5.613   8.594   1.271  1.00 26.08           C
HETATM  419  CAB BPH a   5       4.955   7.917   2.434  1.00 29.64           C
HETATM  420  OBB BPH a   5       3.817   7.479   2.321  1.00 27.12           O
HETATM  421  CBB BPH a   5       5.670   7.810   3.764  1.00 23.46           C
HETATM  422  C2C BPH a   5       1.237   9.090  -1.238  1.00 26.86           C
HETATM  423  CMC BPH a   5       0.777   7.790  -0.573  1.00 27.14           C
HETATM  424  C3C BPH a   5       0.894   9.220  -2.739  1.00 28.00           C
HETATM  425  CAC BPH a   5      -0.479   9.773  -3.150  1.00 26.07           C
HETATM  426  CBC BPH a   5      -0.735  11.251  -2.848  1.00 24.90           C
HETATM  427  C2D BPH a   5       3.593  11.625  -6.372  1.00 31.11           C
HETATM  428  CMD BPH a   5       2.633  11.639  -7.519  1.00 28.24           C
HETATM  429  C3D BPH a   5       4.951  11.999  -6.374  1.00 27.33           C
HETATM  430  CAD BPH a   5       5.962  12.618  -7.186  1.00 29.40           C
HETATM  431  OBD BPH a   5       5.859  13.096  -8.310  1.00 28.96           O
HETATM  432  CBD BPH a   5       7.279  12.651  -6.312  1.00 27.46           C
HETATM  433  CGD BPH a   5       8.414  11.907  -6.996  1.00 27.86           C
HETATM  434  O1D BPH a   5       9.360  12.428  -7.558  1.00 29.39           O
HETATM  435  O2D BPH a   5       8.246  10.578  -6.894  1.00 28.63           O
HETATM  436  CED BPH a   5       9.305   9.755  -7.402  1.00 30.04           C
HETATM  437  HNB BPH a   5       5.618   9.997  -1.666  1.00  0.00           H
HETATM  438  HND BPH a   5       4.555  10.936  -3.360  1.00  0.00           H
HETATM  439  HHB BPH a   5       9.151   9.890  -0.310  1.00  0.00           H
HETATM  440  HHC BPH a   5       2.995   8.416   0.653  1.00  0.00           H
HETATM  441  HHD BPH a   5       1.303  10.520  -5.135  1.00  0.00           H
HETATM  442  H2A BPH a   5       9.698  11.819  -4.787  1.00  0.00           H
HETATM  443 HAA1 BPH a   5       8.962  13.663  -2.449  1.00  0.00           H
HETATM  444 HAA2 BPH a   5       8.781  14.117  -4.125  1.00  0.00           H
HETATM  445  H3A BPH a   5      10.342  11.436  -2.068  1.00  0.00           H
HETATM  446 HMA1 BPH a   5       9.534   9.227  -4.035  1.00  0.00           H
HETATM  447 HMA2 BPH a   5      10.393   8.972  -2.507  1.00  0.00           H
HETATM  448 HMA3 BPH a   5      11.169   9.877  -3.807  1.00  0.00           H
HETATM  449 HBA1 BPH a   5      11.240  13.870  -4.511  1.00  0.00           H
HETATM  450 HBA2 BPH a   5      11.477  13.389  -2.842  1.00  0.00           H
HETATM  451  H1A BPH a   5      11.709  17.810  -2.726  1.00  0.00           H
HETATM  452  H1B BPH a   5      13.356  17.528  -3.385  1.00  0.00           H
HETATM  453 HMB1 BPH a   5       9.006   9.241   1.650  1.00  0.00           H
HETATM  454 HMB2 BPH a   5       8.332   7.699   2.182  1.00  0.00           H
HETATM  455 HMB3 BPH a   5       7.889   9.180   3.008  1.00  0.00           H
HETATM  456 HBB1 BPH a   5       6.010   8.788   4.120  1.00  0.00           H
HETATM  457 HBB2 BPH a   5       6.549   7.161   3.698  1.00  0.00           H
HETATM  458 HBB3 BPH a   5       4.969   7.395   4.489  1.00  0.00           H
HETATM  459  H2C BPH a   5       0.829   9.952  -0.688  1.00  0.00           H
HETATM  460 HMC1 BPH a   5       0.884   7.821   0.516  1.00  0.00           H
HETATM  461 HMC2 BPH a   5       1.369   6.945  -0.941  1.00  0.00           H
HETATM  462 HMC3 BPH a   5      -0.278   7.594  -0.787  1.00  0.00           H
HETATM  463  H3C BPH a   5       0.928   8.201  -3.146  1.00  0.00           H
HETATM  464 HAC1 BPH a   5      -1.252   9.146  -2.688  1.00  0.00           H
HETATM  465 HAC2 BPH a   5      -0.603   9.611  -4.227  1.00  0.00           H
HETATM  466 HBC1 BPH a   5      -0.176  11.902  -3.524  1.00  0.00           H
HETATM  467 HBC2 BPH a   5      -0.450  11.525  -1.827  1.00  0.00           H
HETATM  468 HBC3 BPH a   5      -1.800  11.476  -2.958  1.00  0.00           H
HETATM  469 HMD1 BPH a   5       1.601  11.693  -7.163  1.00  0.00           H
HETATM  470 HMD2 BPH a   5       2.715  10.730  -8.128  1.00  0.00           H
HETATM  471 HMD3 BPH a   5       2.821  12.493  -8.175  1.00  0.00           H
HETATM  472  HBD BPH a   5       7.594  13.696  -6.224  1.00  0.00           H
HETATM  473 HED1 BPH a   5      10.272  10.088  -7.018  1.00  0.00           H
HETATM  474 HED2 BPH a   5       9.323   9.787  -8.494  1.00  0.00           H
HETATM  475 HED3 BPH a   5       9.081   8.747  -7.056  1.00  0.00           H
HETATM  476 HCAP BPH a   5      12.978  17.010  -1.732  1.00 35.99           H
HETATM  477  NA  BPH a   6      -9.375  -9.994  -3.979  1.00 29.75           N
HETATM  478  NB  BPH a   6      -8.457  -8.475  -1.678  1.00 32.20           N
HETATM  479  NC  BPH a   6      -5.622  -8.304  -2.871  1.00 30.12           N
HETATM  480  ND  BPH a   6      -6.485  -9.958  -4.975  1.00 32.15           N
HETATM  481  C1A BPH a   6      -9.577 -10.712  -5.123  1.00 32.57           C
HETATM  482  CHA BPH a   6      -8.574 -10.978  -6.022  1.00 32.74           C
HETATM  483  C4D BPH a   6      -7.237 -10.566  -5.912  1.00 31.23           C
HETATM  484  C1B BPH a   6      -9.777  -8.627  -1.329  1.00 31.68           C
HETATM  485  CHB BPH a   6     -10.753  -9.197  -2.137  1.00 32.38           C
HETATM  486  C4A BPH a   6     -10.559  -9.809  -3.380  1.00 33.36           C
HETATM  487  C1C BPH a   6      -5.460  -7.622  -1.733  1.00 32.04           C
HETATM  488  CHC BPH a   6      -6.436  -7.407  -0.747  1.00 31.41           C
HETATM  489  C4B BPH a   6      -7.767  -7.793  -0.707  1.00 31.44           C
HETATM  490  C1D BPH a   6      -5.260  -9.611  -5.535  1.00 31.14           C
HETATM  491  CHD BPH a   6      -4.321  -8.804  -4.858  1.00 31.40           C
HETATM  492  C4C BPH a   6      -4.466  -8.233  -3.608  1.00 33.01           C
HETATM  493  C2A BPH a   6     -11.001 -11.216  -5.238  1.00 34.87           C
HETATM  494  CAA BPH a   6     -11.056 -12.705  -4.870  1.00 35.00           C
HETATM  495  C3A BPH a   6     -11.728 -10.326  -4.211  1.00 33.90           C
HETATM  496  CMA BPH a   6     -12.509  -9.177  -4.861  1.00 34.82           C
HETATM  497  CBA BPH a   6     -12.465 -13.256  -5.017  1.00 41.75           C
HETATM  498  CGA BPH a   6     -12.667 -14.550  -4.273  1.00 43.78           C
HETATM  499  O1A BPH a   6     -11.799 -15.308  -3.891  1.00 44.53           O
HETATM  500  O2A BPH a   6     -13.978 -14.724  -4.091  1.00 45.65           O
HETATM  501  C1  BPH a   6     -14.439 -15.881  -3.385  1.00 51.11           C
HETATM  502  C2B BPH a   6      -9.941  -8.058  -0.012  1.00 31.78           C
HETATM  503  CMB BPH a   6     -11.238  -8.040   0.739  1.00 31.55           C
HETATM  504  C3B BPH a   6      -8.713  -7.550   0.371  1.00 32.31           C
HETATM  505  CAB BPH a   6      -8.355  -6.816   1.621  1.00 36.27           C
HETATM  506  OBB BPH a   6      -7.490  -5.953   1.574  1.00 33.94           O
HETATM  507  CBB BPH a   6      -9.050  -7.145   2.918  1.00 31.42           C
HETATM  508  C2C BPH a   6      -4.048  -7.074  -1.558  1.00 31.36           C
HETATM  509  CMC BPH a   6      -3.966  -5.599  -1.161  1.00 33.18           C
HETATM  510  C3C BPH a   6      -3.368  -7.444  -2.902  1.00 34.37           C
HETATM  511  CAC BPH a   6      -2.063  -8.224  -2.652  1.00 37.94           C
HETATM  512  CBC BPH a   6      -1.284  -8.747  -3.858  1.00 38.96           C
HETATM  513  C2D BPH a   6      -5.207 -10.128  -6.852  1.00 30.58           C
HETATM  514  CMD BPH a   6      -4.038  -9.946  -7.767  1.00 30.97           C
HETATM  515  C3D BPH a   6      -6.457 -10.751  -7.072  1.00 30.88           C
HETATM  516  CAD BPH a   6      -7.263 -11.474  -8.044  1.00 34.73           C
HETATM  517  OBD BPH a   6      -6.992 -11.892  -9.161  1.00 33.40           O
HETATM  518  CBD BPH a   6      -8.698 -11.637  -7.392  1.00 35.34           C
HETATM  519  CGD BPH a   6      -9.733 -11.019  -8.310  1.00 37.22           C
HETATM  520  O1D BPH a   6     -10.527 -11.630  -9.002  1.00 34.11           O
HETATM  521  O2D BPH a   6      -9.683  -9.671  -8.304  1.00 33.55           O
HETATM  522  CED BPH a   6     -10.672  -9.031  -9.117  1.00 35.82           C
HETATM  523  HNB BPH a   6      -8.080  -8.788  -2.563  1.00  0.00           H
HETATM  524  HND BPH a   6      -6.776  -9.603  -4.070  1.00  0.00           H
HETATM  525  HHB BPH a   6     -11.766  -9.189  -1.751  1.00  0.00           H
HETATM  526  HHC BPH a   6      -6.135  -6.813   0.104  1.00  0.00           H
HETATM  527  HHD BPH a   6      -3.405  -8.601  -5.395  1.00  0.00           H
HETATM  528  H2A BPH a   6     -11.413 -11.083  -6.247  1.00  0.00           H
HETATM  529 HAA1 BPH a   6     -10.703 -12.836  -3.840  1.00  0.00           H
HETATM  530 HAA2 BPH a   6     -10.369 -13.273  -5.503  1.00  0.00           H
HETATM  531  H3A BPH a   6     -12.416 -10.903  -3.584  1.00  0.00           H
HETATM  532 HMA1 BPH a   6     -11.859  -8.581  -5.512  1.00  0.00           H
HETATM  533 HMA2 BPH a   6     -12.916  -8.513  -4.098  1.00  0.00           H
HETATM  534 HMA3 BPH a   6     -13.343  -9.562  -5.459  1.00  0.00           H
HETATM  535 HBA1 BPH a   6     -12.714 -13.425  -6.071  1.00  0.00           H
HETATM  536 HBA2 BPH a   6     -13.216 -12.553  -4.644  1.00  0.00           H
HETATM  537  H1A BPH a   6     -13.881 -16.020  -2.455  1.00  0.00           H
HETATM  538  H1B BPH a   6     -14.350 -16.789  -3.982  1.00  0.00           H
HETATM  539 HMB1 BPH a   6     -11.269  -8.850   1.472  1.00  0.00           H
HETATM  540 HMB2 BPH a   6     -12.094  -8.166   0.071  1.00  0.00           H
HETATM  541 HMB3 BPH a   6     -11.377  -7.106   1.285  1.00  0.00           H
HETATM  542 HBB1 BPH a   6      -9.293  -8.207   3.005  1.00  0.00           H
HETATM  543 HBB2 BPH a   6      -9.986  -6.581   3.006  1.00  0.00           H
HETATM  544 HBB3 BPH a   6      -8.409  -6.844   3.749  1.00  0.00           H
HETATM  545  H2C BPH a   6      -3.568  -7.654  -0.757  1.00  0.00           H
HETATM  546 HMC1 BPH a   6      -4.434  -5.410  -0.192  1.00  0.00           H
HETATM  547 HMC2 BPH a   6      -4.460  -4.966  -1.904  1.00  0.00           H
HETATM  548 HMC3 BPH a   6      -2.916  -5.297  -1.074  1.00  0.00           H
HETATM  549  H3C BPH a   6      -3.133  -6.536  -3.478  1.00  0.00           H
HETATM  550 HAC1 BPH a   6      -2.293  -9.074  -2.002  1.00  0.00           H
HETATM  551 HAC2 BPH a   6      -1.400  -7.576  -2.066  1.00  0.00           H
HETATM  552 HBC1 BPH a   6      -0.940  -7.936  -4.514  1.00  0.00           H
HETATM  553 HBC2 BPH a   6      -1.857  -9.463  -4.453  1.00  0.00           H
HETATM  554 HBC3 BPH a   6      -0.414  -9.287  -3.483  1.00  0.00           H
HETATM  555 HMD1 BPH a   6      -3.100 -10.097  -7.225  1.00  0.00           H
HETATM  556 HMD2 BPH a   6      -3.993  -8.924  -8.166  1.00  0.00           H
HETATM  557 HMD3 BPH a   6      -4.077 -10.646  -8.606  1.00  0.00           H
HETATM  558  HBD BPH a   6      -8.923 -12.707  -7.342  1.00  0.00           H
HETATM  559 HED1 BPH a   6     -11.676  -9.319  -8.795  1.00  0.00           H
HETATM  560 HED2 BPH a   6     -10.545  -9.309 -10.167  1.00  0.00           H
HETATM  561 HED3 BPH a   6     -10.525  -7.960  -8.977  1.00  0.00           H
HETATM  562 HCAP BPH a   6     -15.463 -15.575  -3.200  1.00 51.11           H
ENDMDL
MODEL        2
ATOM      1  CB  HIS L 153       8.313   9.577  12.845  1.00 33.47           C
ATOM      2  ND1 HIS L 153       9.345   7.819  11.334  1.00 31.43           N
ATOM      3  CG  HIS L 153       8.309   8.656  11.683  1.00 31.60           C
ATOM      4  CE1 HIS L 153       9.048   7.223  10.164  1.00 32.91           C
ATOM      5  NE2 HIS L 153       7.871   7.637   9.728  1.00 29.40           N
ATOM      6  CD2 HIS L 153       7.400   8.526  10.671  1.00 32.25           C
ATOM      7 1HB  HIS L 153       7.474  10.267  12.705  1.00  0.00           H
ATOM      8 2HB  HIS L 153       9.215  10.195  12.846  1.00  0.00           H
ATOM      9  HD1 HIS L 153      10.190   7.656  11.876  1.00  0.00           H
ATOM     10  HE1 HIS L 153       9.677   6.483   9.696  1.00  0.00           H
ATOM     11  HD2 HIS L 153       6.458   9.034  10.551  1.00  0.00           H
ATOM     12 HCAP HIS L 153       8.225   9.183  13.869  1.00 33.47           H
ATOM     13  CB  HIS L 173      -8.861   5.954  10.347  1.00 30.93           C
ATOM     14  ND1 HIS L 173      -7.642   3.863  10.982  1.00 29.75           N
ATOM     15  CG  HIS L 173      -7.613   5.163  10.511  1.00 29.73           C
ATOM     16  CE1 HIS L 173      -6.374   3.476  11.209  1.00 31.49           C
ATOM     17  NE2 HIS L 173      -5.527   4.444  10.903  1.00 27.50           N
ATOM     18  CD2 HIS L 173      -6.288   5.504  10.468  1.00 29.51           C
ATOM     19 1HB  HIS L 173      -8.709   6.952  10.766  1.00  0.00           H
ATOM     20 2HB  HIS L 173      -9.612   5.445  10.938  1.00  0.00           H
ATOM     21  HD1 HIS L 173      -8.455   3.237  11.021  1.00  0.00           H
ATOM     22  HE1 HIS L 173      -6.095   2.503  11.582  1.00  0.00           H
ATOM     23  HD2 HIS L 173      -5.837   6.447  10.197  1.00  0.00           H
ATOM     24 HCAP HIS L 173      -9.256   6.109   9.335  1.00 30.93           H
TER      25      HIS L 173
ATOM     26  CB  HIS M 182     -11.862  -8.817  11.860  1.00 34.09           C
ATOM     27  ND1 HIS M 182     -12.610  -6.643  10.699  1.00 35.93           N
ATOM     28  CG  HIS M 182     -11.805  -7.758  10.812  1.00 33.06           C
ATOM     29  CE1 HIS M 182     -12.246  -5.958   9.596  1.00 34.42           C
ATOM     30  NE2 HIS M 182     -11.254  -6.577   8.971  1.00 29.34           N
ATOM     31  CD2 HIS M 182     -10.970  -7.695   9.729  1.00 32.02           C
ATOM     32 1HB  HIS M 182     -11.060  -9.515  11.611  1.00  0.00           H
ATOM     33 2HB  HIS M 182     -12.786  -9.402  11.821  1.00  0.00           H
ATOM     34  HD1 HIS M 182     -13.326  -6.341  11.367  1.00  0.00           H
ATOM     35  HE1 HIS M 182     -12.690  -5.020   9.299  1.00  0.00           H
ATOM     36  HD2 HIS M 182     -10.194  -8.389   9.446  1.00  0.00           H
ATOM     37 HCAP HIS M 182     -11.713  -8.542  12.914  1.00 34.09           H
ATOM     38  CB  HIS M 202       4.972  -5.123  10.458  1.00 31.72           C
ATOM     39  ND1 HIS M 202       3.793  -3.017  11.163  1.00 29.63           N
ATOM     40  CG  HIS M 202       3.742  -4.291  10.625  1.00 27.58           C
ATOM     41  CE1 HIS M 202       2.530  -2.552  11.251  1.00 27.53           C
ATOM     42  NE2 HIS M 202       1.665  -3.446  10.804  1.00 30.63           N
ATOM     43  CD2 HIS M 202       2.409  -4.539  10.417  1.00 31.16           C
ATOM     44 1HB  HIS M 202       4.772  -6.150  10.784  1.00  0.00           H
ATOM     45 2HB  HIS M 202       5.744  -4.716  11.104  1.00  0.00           H
ATOM     46  HD1 HIS M 202       4.640  -2.457  11.303  1.00  0.00           H
ATOM     47  HE1 HIS M 202       2.271  -1.580  11.641  1.00  0.00           H
ATOM     48  HD2 HIS M 202       1.927  -5.427  10.038  1.00  0.00           H
ATOM     49 HCAP HIS M 202       5.370  -5.204   9.437  1.00 31.72           H
TER      50      HIS M 202
HETATM   51  NA  BCL a   1      -2.908   4.963   9.057  1.00 26.37           N
HETATM   52  NB  BCL a   1      -3.425   2.238  10.223  1.00 29.93           N1-
HETATM   53  NC  BCL a   1      -3.356   3.364  13.009  1.00 28.40           N
HETATM   54  ND  BCL a   1      -2.766   5.930  11.830  1.00 28.09           N1-
HETATM   55  C1A BCL a   1      -2.582   6.247   8.732  1.00 28.89           C
HETATM   56  CHA BCL a   1      -2.280   7.190   9.701  1.00 30.25           C
HETATM   57  C4D BCL a   1      -2.377   6.971  11.086  1.00 28.10           C
HETATM   58  C1B BCL a   1      -3.400   1.921   8.892  1.00 29.68           C
HETATM   59  CHB BCL a   1      -3.290   2.867   7.851  1.00 28.54           C
HETATM   60  C4A BCL a   1      -3.114   4.238   7.932  1.00 30.13           C
HETATM   61  C1C BCL a   1      -3.506   2.045  13.285  1.00 28.99           C
HETATM   62  CHC BCL a   1      -3.635   1.022  12.342  1.00 29.63           C
HETATM   63  C4B BCL a   1      -3.569   1.081  10.930  1.00 29.15           C
HETATM   64  C1D BCL a   1      -2.589   6.318  13.146  1.00 27.85           C
HETATM   65  CHD BCL a   1      -2.753   5.415  14.213  1.00 30.14           C
HETATM   66  C4C BCL a   1      -3.039   4.057  14.138  1.00 30.76           C
HETATM   67  C2A BCL a   1      -2.542   6.447   7.222  1.00 31.26           C
HETATM   68  CAA BCL a   1      -1.090   6.581   6.723  1.00 29.16           C
HETATM   69  C3A BCL a   1      -3.239   5.155   6.728  1.00 31.15           C
HETATM   70  CMA BCL a   1      -4.740   5.344   6.456  1.00 26.51           C
HETATM   71  CBA BCL a   1      -0.943   7.010   5.252  1.00 28.92           C
HETATM   72  CGA BCL a   1      -0.844   8.507   5.080  1.00 30.43           C
HETATM   73  O1A BCL a   1      -1.256   9.340   5.857  1.00 33.65           O
HETATM   74  O2A BCL a   1      -0.175   8.842   3.937  1.00 28.06           O
HETATM   75  C1  BCL a   1       0.029  10.245   3.743  1.00 26.93           C
HETATM   76  C2B BCL a   1      -3.542   0.497   8.713  1.00 29.31           C
HETATM   77  CMB BCL a   1      -3.606  -0.188   7.378  1.00 25.48           C
HETATM   78  C3B BCL a   1      -3.640  -0.048   9.996  1.00 29.23           C
HETATM   79  CAB BCL a   1      -3.749  -1.462  10.382  1.00 33.04           C
HETATM   80  OBB BCL a   1      -3.721  -1.817  11.565  1.00 31.86           O
HETATM   81  CBB BCL a   1      -3.900  -2.549   9.330  1.00 28.04           C
HETATM   82  C2C BCL a   1      -3.431   1.777  14.785  1.00 30.28           C
HETATM   83  CMC BCL a   1      -4.758   1.293  15.386  1.00 30.74           C
HETATM   84  C3C BCL a   1      -2.928   3.134  15.341  1.00 29.63           C
HETATM   85  CAC BCL a   1      -1.487   3.070  15.891  1.00 31.00           C
HETATM   86  CBC BCL a   1      -1.408   2.354  17.238  1.00 33.74           C
HETATM   87  C2D BCL a   1      -2.097   7.675  13.216  1.00 30.41           C
HETATM   88  CMD BCL a   1      -1.860   8.476  14.451  1.00 29.22           C
HETATM   89  C3D BCL a   1      -1.935   8.063  11.887  1.00 28.59           C
HETATM   90  CAD BCL a   1      -1.393   9.085  11.022  1.00 31.98           C
HETATM   91  OBD BCL a   1      -0.793  10.123  11.265  1.00 32.42           O
HETATM   92  CBD BCL a   1      -1.652   8.563   9.539  1.00 28.00           C
HETATM   93  CGD BCL a   1      -2.449   9.573   8.761  1.00 30.26           C
HETATM   94  O1D BCL a   1      -3.631   9.492   8.500  1.00 30.16           O
HETATM   95  O2D BCL a   1      -1.671  10.628   8.425  1.00 29.97           O
HETATM   96  CED BCL a   1      -2.291  11.669   7.673  1.00 32.39           C
HETATM   97  HHB BCL a   1      -3.372   2.481   6.840  1.00  0.00           H
HETATM   98  HHC BCL a   1      -3.713   0.023  12.744  1.00  0.00           H
HETATM   99  HHD BCL a   1      -2.518   5.801  15.197  1.00  0.00           H
HETATM  100  H2A BCL a   1      -3.107   7.339   6.941  1.00  0.00           H
HETATM  101 HAA1 BCL a   1      -0.575   5.630   6.882  1.00  0.00           H
HETATM  102 HAA2 BCL a   1      -0.575   7.311   7.344  1.00  0.00           H
HETATM  103  H3A BCL a   1      -2.753   4.742   5.836  1.00  0.00           H
HETATM  104 HMA1 BCL a   1      -5.265   5.611   7.379  1.00  0.00           H
HETATM  105 HMA2 BCL a   1      -5.187   4.419   6.079  1.00  0.00           H
HETATM  106 HMA3 BCL a   1      -4.912   6.142   5.735  1.00  0.00           H
HETATM  107 HBA1 BCL a   1      -1.814   6.677   4.682  1.00  0.00           H
HETATM  108 HBA2 BCL a   1      -0.067   6.559   4.780  1.00  0.00           H
HETATM  109  H1A BCL a   1      -0.201  10.784   4.656  1.00  0.00           H
HETATM  110  H1B BCL a   1      -0.638  10.590   2.945  1.00  0.00           H
HETATM  111 HMB1 BCL a   1      -3.386   0.508   6.566  1.00  0.00           H
HETATM  112 HMB2 BCL a   1      -4.600  -0.609   7.186  1.00  0.00           H
HETATM  113 HMB3 BCL a   1      -2.883  -1.003   7.304  1.00  0.00           H
HETATM  114 HBB1 BCL a   1      -2.968  -2.678   8.772  1.00  0.00           H
HETATM  115 HBB2 BCL a   1      -4.688  -2.326   8.606  1.00  0.00           H
HETATM  116 HBB3 BCL a   1      -4.123  -3.484   9.846  1.00  0.00           H
HETATM  117  H2C BCL a   1      -2.682   1.001  14.971  1.00  0.00           H
HETATM  118 HMC1 BCL a   1      -5.001   0.278  15.070  1.00  0.00           H
HETATM  119 HMC2 BCL a   1      -5.592   1.931  15.084  1.00  0.00           H
HETATM  120 HMC3 BCL a   1      -4.714   1.296  16.477  1.00  0.00           H
HETATM  121  H3C BCL a   1      -3.573   3.484  16.152  1.00  0.00           H
HETATM  122 HAC1 BCL a   1      -1.095   4.088  15.995  1.00  0.00           H
HETATM  123 HAC2 BCL a   1      -0.845   2.571  15.149  1.00  0.00           H
HETATM  124 HBC1 BCL a   1      -1.911   1.382  17.221  1.00  0.00           H
HETATM  125 HBC2 BCL a   1      -1.878   2.955  18.024  1.00  0.00           H
HETATM  126 HBC3 BCL a   1      -0.375   2.175  17.546  1.00  0.00           H
HETATM  127 HMD1 BCL a   1      -1.372   7.886  15.230  1.00  0.00           H
HETATM  128 HMD2 BCL a   1      -2.817   8.821  14.863  1.00  0.00           H
HETATM  129 HMD3 BCL a   1      -1.243   9.351  14.232  1.00  0.00           H
HETATM  130  HBD BCL a   1      -0.669   8.511   9.074  1.00  0.00           H
HETATM  131 HED1 BCL a   1      -3.261  11.936   8.097  1.00  0.00           H
HETATM  132 HED2 BCL a   1      -2.418  11.349   6.636  1.00  0.00           H
HETATM  133 HED3 BCL a   1      -1.608  12.519   7.715  1.00  0.00           H
HETATM  134 HCAP BCL a   1       1.058  10.404   3.431  1.00 26.93           H
HETATM  135 MG   BCL a   1      -3.446   4.174  11.011  1.00 29.77          Mg
HETATM  136  NA  BCL a   2       8.509   6.192   6.848  1.00 29.10           N
HETATM  137  NB  BCL a   2       7.406   8.973   6.773  1.00 26.73           N1-
HETATM  138  NC  BCL a   2       5.083   8.196   8.442  1.00 28.57           N
HETATM  139  ND  BCL a   2       6.014   5.514   8.287  1.00 27.02           N1-
HETATM  140  C1A BCL a   2       8.742   4.856   6.910  1.00 27.42           C
HETATM  141  CHA BCL a   2       7.900   3.986   7.589  1.00 30.49           C
HETATM  142  C4D BCL a   2       6.703   4.366   8.215  1.00 26.35           C
HETATM  143  C1B BCL a   2       8.526   9.132   5.999  1.00 28.59           C
HETATM  144  CHB BCL a   2       9.500   8.131   5.758  1.00 27.80           C
HETATM  145  C4A BCL a   2       9.510   6.810   6.158  1.00 27.16           C
HETATM  146  C1C BCL a   2       4.836   9.531   8.314  1.00 27.70           C
HETATM  147  CHC BCL a   2       5.597  10.426   7.586  1.00 27.98           C
HETATM  148  C4B BCL a   2       6.753  10.166   6.809  1.00 29.96           C
HETATM  149  C1D BCL a   2       4.952   5.259   9.136  1.00 27.53           C
HETATM  150  CHD BCL a   2       3.986   6.240   9.428  1.00 28.19           C
HETATM  151  C4C BCL a   2       4.036   7.583   9.043  1.00 26.06           C
HETATM  152  C2A BCL a   2       9.940   4.469   6.056  1.00 26.93           C
HETATM  153  CAA BCL a   2       9.455   3.866   4.716  1.00 27.34           C
HETATM  154  C3A BCL a   2      10.655   5.833   5.900  1.00 29.63           C
HETATM  155  CMA BCL a   2      11.785   6.024   6.929  1.00 28.34           C
HETATM  156  CBA BCL a   2       8.451   4.758   3.980  1.00 28.77           C
HETATM  157  CGA BCL a   2       8.108   4.265   2.602  1.00 32.19           C
HETATM  158  O1A BCL a   2       8.644   3.348   2.019  1.00 33.21           O
HETATM  159  O2A BCL a   2       7.110   5.021   2.072  1.00 33.36           O
HETATM  160  C1  BCL a   2       6.728   4.745   0.715  1.00 32.73           C
HETATM  161  C2B BCL a   2       8.595  10.468   5.495  1.00 27.54           C
HETATM  162  CMB BCL a   2       9.667  10.936   4.555  1.00 26.72           C
HETATM  163  C3B BCL a   2       7.472  11.137   6.001  1.00 27.12           C
HETATM  164  CAB BCL a   2       7.020  12.516   5.809  1.00 31.39           C
HETATM  165  OBB BCL a   2       5.851  12.860   5.999  1.00 33.53           O
HETATM  166  CBB BCL a   2       8.005  13.602   5.402  1.00 29.21           C
HETATM  167  C2C BCL a   2       3.569   9.906   9.070  1.00 25.42           C
HETATM  168  CMC BCL a   2       3.888  10.443  10.476  1.00 28.75           C
HETATM  169  C3C BCL a   2       2.857   8.542   9.120  1.00 27.09           C
HETATM  170  CAC BCL a   2       1.941   8.292   7.897  1.00 25.35           C
HETATM  171  CBC BCL a   2       2.644   8.286   6.533  1.00 29.34           C
HETATM  172  C2D BCL a   2       4.992   3.882   9.615  1.00 29.77           C
HETATM  173  CMD BCL a   2       4.068   3.269  10.614  1.00 30.78           C
HETATM  174  C3D BCL a   2       6.103   3.334   8.990  1.00 24.65           C
HETATM  175  CAD BCL a   2       6.935   2.145   8.866  1.00 31.35           C
HETATM  176  OBD BCL a   2       6.826   1.055   9.391  1.00 32.44           O
HETATM  177  CBD BCL a   2       8.112   2.502   7.882  1.00 30.91           C
HETATM  178  CGD BCL a   2       9.457   2.165   8.523  1.00 32.81           C
HETATM  179  O1D BCL a   2      10.272   1.396   8.058  1.00 34.86           O
HETATM  180  O2D BCL a   2       9.621   2.844   9.669  1.00 35.60           O
HETATM  181  CED BCL a   2      10.795   2.520  10.440  1.00 34.19           C
HETATM  182  HHB BCL a   2      10.357   8.454   5.181  1.00  0.00           H
HETATM  183  HHC BCL a   2       5.237  11.446   7.551  1.00  0.00           H
HETATM  184  HHD BCL a   2       3.116   5.931  10.002  1.00  0.00           H
HETATM  185  H2A BCL a   2      10.579   3.728   6.546  1.00  0.00           H
HETATM  186 HAA1 BCL a   2       8.996   2.889   4.905  1.00  0.00           H
HETATM  187 HAA2 BCL a   2      10.321   3.672   4.075  1.00  0.00           H
HETATM  188  H3A BCL a   2      11.077   5.949   4.896  1.00  0.00           H
HETATM  189 HMA1 BCL a   2      11.421   5.837   7.946  1.00  0.00           H
HETATM  190 HMA2 BCL a   2      12.176   7.046   6.898  1.00  0.00           H
HETATM  191 HMA3 BCL a   2      12.611   5.330   6.735  1.00  0.00           H
HETATM  192 HBA1 BCL a   2       8.832   5.781   3.864  1.00  0.00           H
HETATM  193 HBA2 BCL a   2       7.522   4.861   4.552  1.00  0.00           H
HETATM  194  H1A BCL a   2       5.749   5.207   0.581  1.00  0.00           H
HETATM  195  H1B BCL a   2       6.676   3.673   0.547  1.00  0.00           H
HETATM  196 HMB1 BCL a   2       9.969  10.134   3.875  1.00  0.00           H
HETATM  197 HMB2 BCL a   2      10.588  11.232   5.070  1.00  0.00           H
HETATM  198 HMB3 BCL a   2       9.343  11.782   3.952  1.00  0.00           H
HETATM  199 HBB1 BCL a   2       7.816  13.897   4.368  1.00  0.00           H
HETATM  200 HBB2 BCL a   2       9.055  13.332   5.518  1.00  0.00           H
HETATM  201 HBB3 BCL a   2       7.787  14.483   6.008  1.00  0.00           H
HETATM  202  H2C BCL a   2       2.986  10.650   8.517  1.00  0.00           H
HETATM  203 HMC1 BCL a   2       4.557  11.304  10.424  1.00  0.00           H
HETATM  204 HMC2 BCL a   2       4.369   9.673  11.089  1.00  0.00           H
HETATM  205 HMC3 BCL a   2       2.972  10.745  10.992  1.00  0.00           H
HETATM  206  H3C BCL a   2       2.266   8.415  10.033  1.00  0.00           H
HETATM  207 HAC1 BCL a   2       1.152   9.055   7.895  1.00  0.00           H
HETATM  208 HAC2 BCL a   2       1.464   7.319   8.053  1.00  0.00           H
HETATM  209 HBC1 BCL a   2       3.453   7.553   6.510  1.00  0.00           H
HETATM  210 HBC2 BCL a   2       3.070   9.260   6.281  1.00  0.00           H
HETATM  211 HBC3 BCL a   2       1.957   8.012   5.732  1.00  0.00           H
HETATM  212 HMD1 BCL a   2       3.114   2.971  10.161  1.00  0.00           H
HETATM  213 HMD2 BCL a   2       3.835   3.963  11.428  1.00  0.00           H
HETATM  214 HMD3 BCL a   2       4.522   2.377  11.048  1.00  0.00           H
HETATM  215  HBD BCL a   2       8.026   1.859   6.999  1.00  0.00           H
HETATM  216 HED1 BCL a   2      11.697   2.679   9.844  1.00  0.00           H
HETATM  217 HED2 BCL a   2      10.755   1.476  10.757  1.00  0.00           H
HETATM  218 HED3 BCL a   2      10.775   3.186  11.300  1.00  0.00           H
HETATM  219 HCAP BCL a   2       7.442   5.232   0.055  1.00 32.73           H
HETATM  220 MG   BCL a   2       6.938   7.294   7.885  1.00 28.27          Mg
HETATM  221  NA  BCL a   3     -11.721  -5.158   5.988  1.00 33.06           N
HETATM  222  NB  BCL a   3     -10.504  -7.850   5.981  1.00 32.81           N1-
HETATM  223  NC  BCL a   3      -8.304  -6.999   7.800  1.00 30.92           N
HETATM  224  ND  BCL a   3      -9.349  -4.381   7.582  1.00 29.11           N1-
HETATM  225  C1A BCL a   3     -11.961  -3.819   5.948  1.00 33.54           C
HETATM  226  CHA BCL a   3     -11.189  -2.914   6.662  1.00 33.06           C
HETATM  227  C4D BCL a   3     -10.043  -3.251   7.405  1.00 31.15           C
HETATM  228  C1B BCL a   3     -11.612  -8.105   5.214  1.00 31.09           C
HETATM  229  CHB BCL a   3     -12.652  -7.171   4.974  1.00 33.45           C
HETATM  230  C4A BCL a   3     -12.681  -5.828   5.293  1.00 33.59           C
HETATM  231  C1C BCL a   3      -7.937  -8.290   7.606  1.00 30.81           C
HETATM  232  CHC BCL a   3      -8.550  -9.161   6.721  1.00 30.61           C
HETATM  233  C4B BCL a   3      -9.709  -8.957   5.941  1.00 31.64           C
HETATM  234  C1D BCL a   3      -8.408  -4.094   8.560  1.00 29.45           C
HETATM  235  CHD BCL a   3      -7.536  -5.065   9.073  1.00 29.86           C
HETATM  236  C4C BCL a   3      -7.475  -6.403   8.691  1.00 33.20           C
HETATM  237  C2A BCL a   3     -13.079  -3.509   4.959  1.00 34.16           C
HETATM  238  CAA BCL a   3     -12.465  -3.067   3.604  1.00 33.72           C
HETATM  239  C3A BCL a   3     -13.799  -4.875   4.873  1.00 33.43           C
HETATM  240  CMA BCL a   3     -15.010  -4.975   5.818  1.00 32.10           C
HETATM  241  CBA BCL a   3     -11.386  -4.032   3.085  1.00 36.13           C
HETATM  242  CGA BCL a   3     -10.809  -3.624   1.759  1.00 40.50           C
HETATM  243  O1A BCL a   3     -10.427  -2.515   1.444  1.00 45.60           O
HETATM  244  O2A BCL a   3     -10.767  -4.693   0.923  1.00 42.88           O
HETATM  245  C1  BCL a   3     -10.292  -4.512  -0.410  1.00 48.67           C
HETATM  246  C2B BCL a   3     -11.536  -9.421   4.652  1.00 33.27           C
HETATM  247  CMB BCL a   3     -12.652 -10.044   3.861  1.00 36.48           C
HETATM  248  C3B BCL a   3     -10.301  -9.948   5.069  1.00 32.80           C
HETATM  249  CAB BCL a   3      -9.664 -11.221   4.715  1.00 37.36           C
HETATM  250  OBB BCL a   3      -8.533 -11.556   5.070  1.00 38.29           O
HETATM  251  CBB BCL a   3     -10.456 -12.142   3.827  1.00 38.19           C
HETATM  252  C2C BCL a   3      -6.770  -8.692   8.494  1.00 34.53           C
HETATM  253  CMC BCL a   3      -7.148  -9.802   9.488  1.00 32.33           C
HETATM  254  C3C BCL a   3      -6.424  -7.365   9.211  1.00 34.13           C
HETATM  255  CAC BCL a   3      -4.992  -6.853   9.023  1.00 34.08           C
HETATM  256  CBC BCL a   3      -4.622  -6.482   7.587  1.00 30.85           C
HETATM  257  C2D BCL a   3      -8.510  -2.712   8.983  1.00 28.97           C
HETATM  258  CMD BCL a   3      -7.709  -2.058  10.059  1.00 32.88           C
HETATM  259  C3D BCL a   3      -9.554  -2.195   8.225  1.00 29.23           C
HETATM  260  CAD BCL a   3     -10.432  -1.060   8.065  1.00 33.49           C
HETATM  261  OBD BCL a   3     -10.458   0.002   8.663  1.00 33.57           O
HETATM  262  CBD BCL a   3     -11.493  -1.448   6.968  1.00 32.47           C
HETATM  263  CGD BCL a   3     -12.889  -1.241   7.526  1.00 36.63           C
HETATM  264  O1D BCL a   3     -13.756  -0.549   7.036  1.00 39.68           O
HETATM  265  O2D BCL a   3     -13.073  -1.946   8.659  1.00 36.63           O
HETATM  266  CED BCL a   3     -14.361  -1.762   9.262  1.00 44.40           C
HETATM  267  HHB BCL a   3     -13.510  -7.532   4.416  1.00  0.00           H
HETATM  268  HHC BCL a   3      -8.096 -10.136   6.609  1.00  0.00           H
HETATM  269  HHD BCL a   3      -6.838  -4.748   9.841  1.00  0.00           H
HETATM  270  H2A BCL a   3     -13.742  -2.708   5.301  1.00  0.00           H
HETATM  271 HAA1 BCL a   3     -12.025  -2.075   3.707  1.00  0.00           H
HETATM  272 HAA2 BCL a   3     -13.275  -2.983   2.867  1.00  0.00           H
HETATM  273  H3A BCL a   3     -14.135  -5.082   3.848  1.00  0.00           H
HETATM  274 HMA1 BCL a   3     -14.710  -4.772   6.853  1.00  0.00           H
HETATM  275 HMA2 BCL a   3     -15.449  -5.978   5.792  1.00  0.00           H
HETATM  276 HMA3 BCL a   3     -15.783  -4.249   5.541  1.00  0.00           H
HETATM  277 HBA1 BCL a   3     -11.764  -5.051   2.998  1.00  0.00           H
HETATM  278 HBA2 BCL a   3     -10.557  -4.059   3.803  1.00  0.00           H
HETATM  279  H1A BCL a   3     -10.164  -5.505  -0.832  1.00  0.00           H
HETATM  280  H1B BCL a   3      -9.345  -3.966  -0.429  1.00  0.00           H
HETATM  281 HMB1 BCL a   3     -13.398  -9.299   3.578  1.00  0.00           H
HETATM  282 HMB2 BCL a   3     -13.173 -10.811   4.452  1.00  0.00           H
HETATM  283 HMB3 BCL a   3     -12.315 -10.531   2.943  1.00  0.00           H
HETATM  284 HBB1 BCL a   3     -10.588 -11.664   2.852  1.00  0.00           H
HETATM  285 HBB2 BCL a   3     -11.451 -12.303   4.240  1.00  0.00           H
HETATM  286 HBB3 BCL a   3      -9.931 -13.088   3.706  1.00  0.00           H
HETATM  287  H2C BCL a   3      -5.934  -9.044   7.876  1.00  0.00           H
HETATM  288 HMC1 BCL a   3      -7.535 -10.687   8.973  1.00  0.00           H
HETATM  289 HMC2 BCL a   3      -7.919  -9.454  10.185  1.00  0.00           H
HETATM  290 HMC3 BCL a   3      -6.280 -10.105  10.083  1.00  0.00           H
HETATM  291  H3C BCL a   3      -6.570  -7.505  10.279  1.00  0.00           H
HETATM  292 HAC1 BCL a   3      -4.329  -7.634   9.404  1.00  0.00           H
HETATM  293 HAC2 BCL a   3      -4.841  -5.985   9.674  1.00  0.00           H
HETATM  294 HBC1 BCL a   3      -5.382  -5.838   7.132  1.00  0.00           H
HETATM  295 HBC2 BCL a   3      -4.503  -7.363   6.945  1.00  0.00           H
HETATM  296 HBC3 BCL a   3      -3.680  -5.929   7.582  1.00  0.00           H
HETATM  297 HMD1 BCL a   3      -6.666  -1.917   9.756  1.00  0.00           H
HETATM  298 HMD2 BCL a   3      -7.688  -2.667  10.970  1.00  0.00           H
HETATM  299 HMD3 BCL a   3      -8.125  -1.081  10.313  1.00  0.00           H
HETATM  300  HBD BCL a   3     -11.395  -0.779   6.109  1.00  0.00           H
HETATM  301 HED1 BCL a   3     -15.155  -1.992   8.547  1.00  0.00           H
HETATM  302 HED2 BCL a   3     -14.481  -0.732   9.600  1.00  0.00           H
HETATM  303 HED3 BCL a   3     -14.383  -2.448  10.105  1.00  0.00           H
HETATM  304 HCAP BCL a   3     -11.038  -3.974  -0.977  1.00 48.67           H
HETATM  305 MG   BCL a   3     -10.209  -6.192   7.177  1.00 33.15          Mg
HETATM  306  NA  BCL a   4      -0.649  -3.585   8.360  1.00 28.87           N
HETATM  307  NB  BCL a   4      -0.319  -1.025   9.935  1.00 30.59           N1-
HETATM  308  NC  BCL a   4      -0.841  -2.455  12.475  1.00 29.12           N
HETATM  309  ND  BCL a   4      -1.295  -4.825  10.942  1.00 28.30           N1-
HETATM  310  C1A BCL a   4      -0.771  -4.848   7.856  1.00 30.17           C
HETATM  311  CHA BCL a   4      -1.053  -5.919   8.682  1.00 29.54           C
HETATM  312  C4D BCL a   4      -1.295  -5.833  10.065  1.00 33.52           C
HETATM  313  C1B BCL a   4      -0.255  -0.544   8.657  1.00 29.77           C
HETATM  314  CHB BCL a   4      -0.331  -1.327   7.491  1.00 28.12           C
HETATM  315  C4A BCL a   4      -0.474  -2.693   7.359  1.00 30.39           C
HETATM  316  C1C BCL a   4      -0.535  -1.228  12.958  1.00 30.68           C
HETATM  317  CHC BCL a   4      -0.221  -0.104  12.194  1.00 30.15           C
HETATM  318  C4B BCL a   4      -0.198   0.040  10.787  1.00 31.38           C
HETATM  319  C1D BCL a   4      -1.578  -5.395  12.171  1.00 31.70           C
HETATM  320  CHD BCL a   4      -1.595  -4.620  13.348  1.00 29.12           C
HETATM  321  C4C BCL a   4      -1.279  -3.269  13.471  1.00 31.04           C
HETATM  322  C2A BCL a   4      -0.575  -4.874   6.342  1.00 29.64           C
HETATM  323  CAA BCL a   4      -1.738  -5.517   5.573  1.00 32.36           C
HETATM  324  C3A BCL a   4      -0.444  -3.369   6.002  1.00 28.72           C
HETATM  325  CMA BCL a   4       0.799  -2.977   5.215  1.00 28.92           C
HETATM  326  CBA BCL a   4      -1.495  -5.559   4.067  1.00 31.77           C
HETATM  327  CGA BCL a   4      -2.702  -5.884   3.214  1.00 34.86           C
HETATM  328  O1A BCL a   4      -2.728  -5.759   2.001  1.00 31.20           O
HETATM  329  O2A BCL a   4      -3.735  -6.325   3.948  1.00 35.28           O
HETATM  330  C1  BCL a   4      -4.958  -6.610   3.272  1.00 33.62           C
HETATM  331  C2B BCL a   4      -0.062   0.877   8.662  1.00 28.12           C
HETATM  332  CMB BCL a   4       0.078   1.752   7.461  1.00 27.39           C
HETATM  333  C3B BCL a   4      -0.024   1.260  10.001  1.00 29.30           C
HETATM  334  CAB BCL a   4       0.036   2.682  10.390  1.00 34.65           C
HETATM  335  OBB BCL a   4       0.435   3.537   9.600  1.00 34.27           O
HETATM  336  CBB BCL a   4      -0.516   3.121  11.719  1.00 27.99           C
HETATM  337  C2C BCL a   4      -0.564  -1.238  14.481  1.00 31.61           C
HETATM  338  CMC BCL a   4       0.853  -1.391  15.063  1.00 29.76           C
HETATM  339  C3C BCL a   4      -1.412  -2.497  14.774  1.00 30.35           C
HETATM  340  CAC BCL a   4      -2.883  -2.224  15.142  1.00 27.11           C
HETATM  341  CBC BCL a   4      -3.038  -1.601  16.530  1.00 29.28           C
HETATM  342  C2D BCL a   4      -1.772  -6.836  12.037  1.00 31.78           C
HETATM  343  CMD BCL a   4      -2.060  -7.835  13.111  1.00 31.68           C
HETATM  344  C3D BCL a   4      -1.587  -7.080  10.682  1.00 29.20           C
HETATM  345  CAD BCL a   4      -1.586  -8.108   9.660  1.00 29.50           C
HETATM  346  OBD BCL a   4      -1.968  -9.263   9.682  1.00 31.94           O
HETATM  347  CBD BCL a   4      -1.057  -7.408   8.350  1.00 29.02           C
HETATM  348  CGD BCL a   4       0.350  -7.848   8.028  1.00 31.42           C
HETATM  349  O1D BCL a   4       0.698  -8.346   6.981  1.00 32.45           O
HETATM  350  O2D BCL a   4       1.193  -7.574   9.053  1.00 33.78           O
HETATM  351  CED BCL a   4       2.577  -7.860   8.857  1.00 28.96           C
HETATM  352  HHB BCL a   4      -0.228  -0.783   6.559  1.00  0.00           H
HETATM  353  HHC BCL a   4      -0.046   0.793  12.773  1.00  0.00           H
HETATM  354  HHD BCL a   4      -1.889  -5.129  14.260  1.00  0.00           H
HETATM  355  H2A BCL a   4       0.354  -5.407   6.097  1.00  0.00           H
HETATM  356 HAA1 BCL a   4      -2.648  -4.944   5.776  1.00  0.00           H
HETATM  357 HAA2 BCL a   4      -1.921  -6.536   5.916  1.00  0.00           H
HETATM  358  H3A BCL a   4      -1.342  -3.074   5.445  1.00  0.00           H
HETATM  359 HMA1 BCL a   4       1.688  -3.218   5.798  1.00  0.00           H
HETATM  360 HMA2 BCL a   4       0.822  -1.902   5.019  1.00  0.00           H
HETATM  361 HMA3 BCL a   4       0.867  -3.499   4.260  1.00  0.00           H
HETATM  362 HBA1 BCL a   4      -0.716  -6.298   3.839  1.00  0.00           H
HETATM  363 HBA2 BCL a   4      -1.114  -4.603   3.691  1.00  0.00           H
HETATM  364  H1A BCL a   4      -5.194  -5.796   2.585  1.00  0.00           H
HETATM  365  H1B BCL a   4      -5.717  -6.648   4.049  1.00  0.00           H
HETATM  366 HMB1 BCL a   4      -0.153   1.212   6.537  1.00  0.00           H
HETATM  367 HMB2 BCL a   4       1.095   2.145   7.392  1.00  0.00           H
HETATM  368 HMB3 BCL a   4      -0.577   2.624   7.533  1.00  0.00           H
HETATM  369 HBB1 BCL a   4       0.083   2.793  12.563  1.00  0.00           H
HETATM  370 HBB2 BCL a   4      -1.489   2.668  11.880  1.00  0.00           H
HETATM  371 HBB3 BCL a   4      -0.588   4.209  11.738  1.00  0.00           H
HETATM  372  H2C BCL a   4      -1.021  -0.329  14.881  1.00  0.00           H
HETATM  373 HMC1 BCL a   4       1.464  -0.503  14.889  1.00  0.00           H
HETATM  374 HMC2 BCL a   4       1.372  -2.238  14.602  1.00  0.00           H
HETATM  375 HMC3 BCL a   4       0.802  -1.594  16.137  1.00  0.00           H
HETATM  376  H3C BCL a   4      -0.965  -3.043  15.604  1.00  0.00           H
HETATM  377 HAC1 BCL a   4      -3.426  -3.176  15.107  1.00  0.00           H
HETATM  378 HAC2 BCL a   4      -3.340  -1.585  14.377  1.00  0.00           H
HETATM  379 HBC1 BCL a   4      -2.537  -0.633  16.608  1.00  0.00           H
HETATM  380 HBC2 BCL a   4      -2.593  -2.243  17.298  1.00  0.00           H
HETATM  381 HBC3 BCL a   4      -4.095  -1.437  16.767  1.00  0.00           H
HETATM  382 HMD1 BCL a   4      -3.105  -8.165  13.098  1.00  0.00           H
HETATM  383 HMD2 BCL a   4      -1.853  -7.427  14.102  1.00  0.00           H
HETATM  384 HMD3 BCL a   4      -1.463  -8.740  12.967  1.00  0.00           H
HETATM  385  HBD BCL a   4      -1.683  -7.716   7.512  1.00  0.00           H
HETATM  386 HED1 BCL a   4       2.985  -7.231   8.060  1.00  0.00           H
HETATM  387 HED2 BCL a   4       2.732  -8.908   8.608  1.00  0.00           H
HETATM  388 HED3 BCL a   4       3.061  -7.627   9.805  1.00  0.00           H
HETATM  389 HCAP BCL a   4      -4.930  -7.550   2.718  1.00 33.62           H
HETATM  390 MG   BCL a   4      -0.425  -3.030  10.477  1.00 30.55          Mg
HETATM  391  NA  BPH a   5       7.234  11.036  -2.825  1.00 25.62           N
HETATM  392  NB  BPH a   5       5.808   9.590  -0.758  1.00 25.19           N
HETATM  393  NC  BPH a   5       3.165   9.889  -2.377  1.00 27.25           N
HETATM  394  ND  BPH a   5       4.497  11.313  -4.303  1.00 29.10           N
HETATM  395  C1A BPH a   5       7.689  11.700  -3.929  1.00 26.59           C
HETATM  396  CHA BPH a   5       6.864  12.037  -4.977  1.00 24.92           C
HETATM  397  C4D BPH a   5       5.490  11.756  -5.096  1.00 28.68           C
HETATM  398  C1B BPH a   5       7.065   9.565  -0.205  1.00 26.80           C
HETATM  399  CHB BPH a   5       8.212  10.037  -0.833  1.00 29.12           C
HETATM  400  C4A BPH a   5       8.285  10.690  -2.072  1.00 29.47           C
HETATM  401  C1C BPH a   5       2.746   9.302  -1.252  1.00 26.12           C
HETATM  402  CHC BPH a   5       3.520   8.912  -0.150  1.00 24.70           C
HETATM  403  C4B BPH a   5       4.885   9.017   0.080  1.00 27.17           C
HETATM  404  C1D BPH a   5       3.334  11.165  -5.058  1.00 28.23           C
HETATM  405  CHD BPH a   5       2.185  10.559  -4.505  1.00 28.58           C
HETATM  406  C4C BPH a   5       2.116   9.963  -3.264  1.00 26.95           C
HETATM  407  C2A BPH a   5       9.179  12.007  -3.840  1.00 27.72           C
HETATM  408  CAA BPH a   5       9.374  13.491  -3.450  1.00 28.04           C
HETATM  409  C3A BPH a   5       9.615  10.997  -2.754  1.00 29.25           C
HETATM  410  CMA BPH a   5      10.213   9.692  -3.312  1.00 30.26           C
HETATM  411  CBA BPH a   5      10.823  13.974  -3.502  1.00 27.53           C
HETATM  412  CGA BPH a   5      10.949  15.430  -3.090  1.00 30.67           C
HETATM  413  O1A BPH a   5      10.042  16.125  -2.684  1.00 31.40           O
HETATM  414  O2A BPH a   5      12.223  15.843  -3.231  1.00 36.69           O
HETATM  415  C1  BPH a   5      12.573  17.145  -2.732  1.00 35.99           C
HETATM  416  C2B BPH a   5       6.945   8.948   1.097  1.00 25.83           C
HETATM  417  CMB BPH a   5       8.104   8.757   2.027  1.00 27.91           C
HETATM  418  C3B BPH a   5       5.613   8.594   1.271  1.00 26.08           C
HETATM  419  CAB BPH a   5       4.955   7.917   2.434  1.00 29.64           C
HETATM  420  OBB BPH a   5       3.817   7.479   2.321  1.00 27.12           O
HETATM  421  CBB BPH a   5       5.670   7.810   3.764  1.00 23.46           C
HETATM  422  C2C BPH a   5       1.237   9.090  -1.238  1.00 26.86           C
HETATM  423  CMC BPH a   5       0.777   7.790  -0.573  1.00 27.14           C
HETATM  424  C3C BPH a   5       0.894   9.220  -2.739  1.00 28.00           C
HETATM  425  CAC BPH a   5      -0.479   9.773  -3.150  1.00 26.07           C
HETATM  426  CBC BPH a   5      -0.735  11.251  -2.848  1.00 24.90           C
HETATM  427  C2D BPH a   5       3.593  11.625  -6.372  1.00 31.11           C
HETATM  428  CMD BPH a   5       2.633  11.639  -7.519  1.00 28.24           C
HETATM  429  C3D BPH a   5       4.951  11.999  -6.374  1.00 27.33           C
HETATM  430  CAD BPH a   5       5.962  12.618  -7.186  1.00 29.40           C
HETATM  431  OBD BPH a   5       5.859  13.096  -8.310  1.00 28.96           O
HETATM  432  CBD BPH a   5       7.279  12.651  -6.312  1.00 27.46           C
HETATM  433  CGD BPH a   5       8.414  11.907  -6.996  1.00 27.86           C
HETATM  434  O1D BPH a   5       9.360  12.428  -7.558  1.00 29.39           O
HETATM  435  O2D BPH a   5       8.246  10.578  -6.894  1.00 28.63           O
HETATM  436  CED BPH a   5       9.305   9.755  -7.402  1.00 30.04           C
HETATM  437  HNB BPH a   5       5.618   9.997  -1.666  1.00  0.00           H
HETATM  438  HND BPH a   5       4.555  10.936  -3.360  1.00  0.00           H
HETATM  439  HHB BPH a   5       9.151   9.890  -0.310  1.00  0.00           H
HETATM  440  HHC BPH a   5       2.995   8.416   0.653  1.00  0.00           H
HETATM  441  HHD BPH a   5       1.303  10.520  -5.135  1.00  0.00           H
HETATM  442  H2A BPH a   5       9.698  11.819  -4.787  1.00  0.00           H
HETATM  443 HAA1 BPH a   5       8.962  13.663  -2.449  1.00  0.00           H
HETATM  444 HAA2 BPH a   5       8.781  14.117  -4.125  1.00  0.00           H
HETATM  445  H3A BPH a   5      10.342  11.436  -2.068  1.00  0.00           H
HETATM  446 HMA1 BPH a   5       9.534   9.227  -4.035  1.00  0.00           H
HETATM  447 HMA2 BPH a   5      10.393   8.972  -2.507  1.00  0.00           H
HETATM  448 HMA3 BPH a   5      11.169   9.877  -3.807  1.00  0.00           H
HETATM  449 HBA1 BPH a   5      11.240  13.870  -4.511  1.00  0.00           H
HETATM  450 HBA2 BPH a   5      11.477  13.389  -2.842  1.00  0.00           H
HETATM  451  H1A BPH a   5      11.709  17.810  -2.726  1.00  0.00           H
HETATM  452  H1B BPH a   5      13.356  17.528  -3.385  1.00  0.00           H
HETATM  453 HMB1 BPH a   5       9.006   9.241   1.650  1.00  0.00           H
HETATM  454 HMB2 BPH a   5       8.332   7.699   2.182  1.00  0.00           H
HETATM  455 HMB3 BPH a   5       7.889   9.180   3.008  1.00  0.00           H
HETATM  456 HBB1 BPH a   5       6.010   8.788   4.120  1.00  0.00           H
HETATM  457 HBB2 BPH a   5       6.549   7.161   3.698  1.00  0.00           H
HETATM  458 HBB3 BPH a   5       4.969   7.395   4.489  1.00  0.00           H
HETATM  459  H2C BPH a   5       0.829   9.952  -0.688  1.00  0.00           H
HETATM  460 HMC1 BPH a   5       0.884   7.821   0.516  1.00  0.00           H
HETATM  461 HMC2 BPH a   5       1.369   6.945  -0.941  1.00  0.00           H
HETATM  462 HMC3 BPH a   5      -0.278   7.594  -0.787  1.00  0.00           H
HETATM  463  H3C BPH a   5       0.928   8.201  -3.146  1.00  0.00           H
HETATM  464 HAC1 BPH a   5      -1.252   9.146  -2.688  1.00  0.00           H
HETATM  465 HAC2 BPH a   5      -0.603   9.611  -4.227  1.00  0.00           H
HETATM  466 HBC1 BPH a   5      -0.176  11.902  -3.524  1.00  0.00           H
HETATM  467 HBC2 BPH a   5      -0.450  11.525  -1.827  1.00  0.00           H
HETATM  468 HBC3 BPH a   5      -1.800  11.476  -2.958  1.00  0.00           H
HETATM  469 HMD1 BPH a   5       1.601  11.693  -7.163  1.00  0.00           H
HETATM  470 HMD2 BPH a   5       2.715  10.730  -8.128  1.00  0.00           H
HETATM  471 HMD3 BPH a   5       2.821  12.493  -8.175  1.00  0.00           H
HETATM  472  HBD BPH a   5       7.594  13.696  -6.224  1.00  0.00           H
HETATM  473 HED1 BPH a   5      10.272  10.088  -7.018  1.00  0.00           H
HETATM  474 HED2 BPH a   5       9.323   9.787  -8.494  1.00  0.00           H
HETATM  475 HED3 BPH a   5       9.081   8.747  -7.056  1.00  0.00           H
HETATM  476 HCAP BPH a   5      12.978  17.010  -1.732  1.00 35.99           H
HETATM  477  NA  BPH a   6      -9.375  -9.994  -3.979  1.00 29.75           N
HETATM  478  NB  BPH a   6      -8.457  -8.475  -1.678  1.00 32.20           N
HETATM  479  NC  BPH a   6      -5.622  -8.304  -2.871  1.00 30.12           N
HETATM  480  ND  BPH a   6      -6.485  -9.958  -4.975  1.00 32.15           N
HETATM  481  C1A BPH a   6      -9.577 -10.712  -5.123  1.00 32.57           C
HETATM  482  CHA BPH a   6      -8.574 -10.978  -6.022  1.00 32.74           C
HETATM  483  C4D BPH a   6      -7.237 -10.566  -5.912  1.00 31.23           C
HETATM  484  C1B BPH a   6      -9.777  -8.627  -1.329  1.00 31.68           C
HETATM  485  CHB BPH a   6     -10.753  -9.197  -2.137  1.00 32.38           C
HETATM  486  C4A BPH a   6     -10.559  -9.809  -3.380  1.00 33.36           C
HETATM  487  C1C BPH a   6      -5.460  -7.622  -1.733  1.00 32.04           C
HETATM  488  CHC BPH a   6      -6.436  -7.407  -0.747  1.00 31.41           C
HETATM  489  C4B BPH a   6      -7.767  -7.793  -0.707  1.00 31.44           C
HETATM  490  C1D BPH a   6      -5.260  -9.611  -5.535  1.00 31.14           C
HETATM  491  CHD BPH a   6      -4.321  -8.804  -4.858  1.00 31.40           C
HETATM  492  C4C BPH a   6      -4.466  -8.233  -3.608  1.00 33.01           C
HETATM  493  C2A BPH a   6     -11.001 -11.216  -5.238  1.00 34.87           C
HETATM  494  CAA BPH a   6     -11.056 -12.705  -4.870  1.00 35.00           C
HETATM  495  C3A BPH a   6     -11.728 -10.326  -4.211  1.00 33.90           C
HETATM  496  CMA BPH a   6     -12.509  -9.177  -4.861  1.00 34.82           C
HETATM  497  CBA BPH a   6     -12.465 -13.256  -5.017  1.00 41.75           C
HETATM  498  CGA BPH a   6     -12.667 -14.550  -4.273  1.00 43.78           C
HETATM  499  O1A BPH a   6     -11.799 -15.308  -3.891  1.00 44.53           O
HETATM  500  O2A BPH a   6     -13.978 -14.724  -4.091  1.00 45.65           O
HETATM  501  C1  BPH a   6     -14.439 -15.881  -3.385  1.00 51.11           C
HETATM  502  C2B BPH a   6      -9.941  -8.058  -0.012  1.00 31.78           C
HETATM  503  CMB BPH a   6     -11.238  -8.040   0.739  1.00 31.55           C
HETATM  504  C3B BPH a   6      -8.713  -7.550   0.371  1.00 32.31           C
HETATM  505  CAB BPH a   6      -8.355  -6.816   1.621  1.00 36.27           C
HETATM  506  OBB BPH a   6      -7.490  -5.953   1.574  1.00 33.94           O
HETATM  507  CBB BPH a   6      -9.050  -7.145   2.918  1.00 31.42           C
HETATM  508  C2C BPH a   6      -4.048  -7.074  -1.558  1.00 31.36           C
HETATM  509  CMC BPH a   6      -3.966  -5.599  -1.161  1.00 33.18           C
HETATM  510  C3C BPH a   6      -3.368  -7.444  -2.902  1.00 34.37           C
HETATM  511  CAC BPH a   6      -2.063  -8.224  -2.652  1.00 37.94           C
HETATM  512  CBC BPH a   6      -1.284  -8.747  -3.858  1.00 38.96           C
HETATM  513  C2D BPH a   6      -5.207 -10.128  -6.852  1.00 30.58           C
HETATM  514  CMD BPH a   6      -4.038  -9.946  -7.767  1.00 30.97           C
HETATM  515  C3D BPH a   6      -6.457 -10.751  -7.072  1.00 30.88           C
HETATM  516  CAD BPH a   6      -7.263 -11.474  -8.044  1.00 34.73           C
HETATM  517  OBD BPH a   6      -6.992 -11.892  -9.161  1.00 33.40           O
HETATM  518  CBD BPH a   6      -8.698 -11.637  -7.392  1.00 35.34           C
HETATM  519  CGD BPH a   6      -9.733 -11.019  -8.310  1.00 37.22           C
HETATM  520  O1D BPH a   6     -10.527 -11.630  -9.002  1.00 34.11           O
HETATM  521  O2D BPH a   6      -9.683  -9.671  -8.304  1.00 33.55           O
HETATM  522  CED BPH a   6     -10.672  -9.031  -9.117  1.00 35.82           C
HETATM  523  HNB BPH a   6      -8.080  -8.788  -2.563  1.00  0.00           H
HETATM  524  HND BPH a   6      -6.776  -9.603  -4.070  1.00  0.00           H
HETATM  525  HHB BPH a   6     -11.766  -9.189  -1.751  1.00  0.00           H
HETATM  526  HHC BPH a   6      -6.135  -6.813   0.104  1.00  0.00           H
HETATM  527  HHD BPH a   6      -3.405  -8.601  -5.395  1.00  0.00           H
HETATM  528  H2A BPH a   6     -11.413 -11.083  -6.247  1.00  0.00           H
HETATM  529 HAA1 BPH a   6     -10.703 -12.836  -3.840  1.00  0.00           H
HETATM  530 HAA2 BPH a   6     -10.369 -13.273  -5.503  1.00  0.00           H
HETATM  531  H3A BPH a   6     -12.416 -10.903  -3.584  1.00  0.00           H
HETATM  532 HMA1 BPH a   6     -11.859  -8.581  -5.512  1.00  0.00           H
HETATM  533 HMA2 BPH a   6     -12.916  -8.513  -4.098  1.00  0.00           H
HETATM  534 HMA3 BPH a   6     -13.343  -9.562  -5.459  1.00  0.00           H
HETATM  535 HBA1 BPH a   6     -12.714 -13.425  -6.071  1.00  0.00           H
HETATM  536 HBA2 BPH a   6     -13.216 -12.553  -4.644  1.00  0.00           H
HETATM  537  H1A BPH a   6     -13.881 -16.020  -2.455  1.00  0.00           H
HETATM  538  H1B BPH a   6     -14.350 -16.789  -3.982  1.00  0.00           H
HETATM  539 HMB1 BPH a   6     -11.269  -8.850   1.472  1.00  0.00           H
HETATM  540 HMB2 BPH a   6     -12.094  -8.166   0.071  1.00  0.00           H
HETATM  541 HMB3 BPH a   6     -11.377  -7.106   1.285  1.00  0.00           H
HETATM  542 HBB1 BPH a   6      -9.293  -8.207   3.005  1.00  0.00           H
HETATM  543 HBB2 BPH a   6      -9.986  -6.581   3.006  1.00  0.00           H
HETATM  544 HBB3 BPH a   6      -8.409  -6.844   3.749  1.00  0.00           H
HETATM  545  H2C BPH a   6      -3.568  -7.654  -0.757  1.00  0.00           H
HETATM  546 HMC1 BPH a   6      -4.434  -5.410  -0.192  1.00  0.00           H
HETATM  547 HMC2 BPH a   6      -4.460  -4.966  -1.904  1.00  0.00           H
HETATM  548 HMC3 BPH a   6      -2.916  -5.297  -1.074  1.00  0.00           H
HETATM  549  H3C BPH a   6      -3.133  -6.536  -3.478  1.00  0.00           H
HETATM  550 HAC1 BPH a   6      -2.293  -9.074  -2.002  1.00  0.00           H
HETATM  551 HAC2 BPH a   6      -1.400  -7.576  -2.066  1.00  0.00           H
HETATM  552 HBC1 BPH a   6      -0.940  -7.936  -4.514  1.00  0.00           H
HETATM  553 HBC2 BPH a   6      -1.857  -9.463  -4.453  1.00  0.00           H
HETATM  554 HBC3 BPH a   6      -0.414  -9.287  -3.483  1.00  0.00           H
HETATM  555 HMD1 BPH a   6      -3.100 -10.097  -7.225  1.00  0.00           H
HETATM  556 HMD2 BPH a   6      -3.993  -8.924  -8.166  1.00  0.00           H
HETATM  557 HMD3 BPH a   6      -4.077 -10.646  -8.606  1.00  0.00           H
HETATM  558  HBD BPH a   6      -8.923 -12.707  -7.342  1.00  0.00           H
HETATM  559 HED1 BPH a   6     -11.676  -9.319  -8.795  1.00  0.00           H
HETATM  560 HED2 BPH a   6     -10.545  -9.309 -10.167  1.00  0.00           H
HETATM  561 HED3 BPH a   6     -10.525  -7.960  -8.977  1.00  0.00           H
HETATM  562 HCAP BPH a   6     -15.463 -15.575  -3.200  1.00 51.11           H
ENDMDL
MODEL        3
ATOM      1  CB  HIS L 153       8.313   9.577  12.845  1.00 33.47           C
ATOM      2  ND1 HIS L 153       9.345   7.819  11.334  1.00 31.43           N
ATOM      3  CG  HIS L 153       8.309   8.656  11.683  1.00 31.60           C
ATOM      4  CE1 HIS L 153       9.048   7.223  10.164  1.00 32.91           C
ATOM      5  NE2 HIS L 153       7.871   7.637   9.728  1.00 29.40           N
ATOM      6  CD2 HIS L 153       7.400   8.526  10.671  1.00 32.25           C
ATOM      7 1HB  HIS L 153       7.474  10.267  12.705  1.00  0.00           H
ATOM      8 2HB  HIS L 153       9.215  10.195  12.846  1.00  0.00           H
ATOM      9  HD1 HIS L 153      10.190   7.656  11.876  1.00  0.00           H
ATOM     10  HE1 HIS L 153       9.677   6.483   9.696  1.00  0.00           H
ATOM     11  HD2 HIS L 153       6.458   9.034  10.551  1.00  0.00           H
ATOM     12 HCAP HIS L 153       8.225   9.183  13.869  1.00 33.47           H
ATOM     13  CB  HIS L 173      -8.851   5.949  10.344  1.00 30.93           C
ATOM     14  ND1 HIS L 173      -7.622   3.861  10.978  1.00 29.75           N
ATOM     15  CG  HIS L 173      -7.597   5.161  10.506  1.00 29.73           C
ATOM     16  CE1 HIS L 173      -6.353   3.479  11.210  1.00 31.49           C
ATOM     17  NE2 HIS L 173      -5.506   4.449  10.908  1.00 27.50           N
ATOM     18  CD2 HIS L 173      -6.272   5.506  10.469  1.00 29.51           C
ATOM     19 1HB  HIS L 173      -8.702   6.946  10.766  1.00  0.00           H
ATOM     20 2HB  HIS L 173      -9.601   5.437  10.936  1.00  0.00           H
ATOM     21  HD1 HIS L 173      -8.434   3.234  11.018  1.00  0.00           H
ATOM     22  HE1 HIS L 173      -6.073   2.506  11.583  1.00  0.00           H
ATOM     23  HD2 HIS L 173      -5.822   6.451  10.201  1.00  0.00           H
ATOM     24 HCAP HIS L 173      -9.253   6.108   9.334  1.00 30.93           H
TER      25      HIS L 173
ATOM     26  CB  HIS M 182     -11.862  -8.817  11.860  1.00 34.09           C
ATOM     27  ND1 HIS M 182     -12.610  -6.643  10.699  1.00 35.93           N
ATOM     28  CG  HIS M 182     -11.805  -7.758  10.812  1.00 33.06           C
ATOM     29  CE1 HIS M 182     -12.246  -5.958   9.596  1.00 34.42           C
ATOM     30  NE2 HIS M 182     -11.254  -6.577   8.971  1.00 29.34           N
ATOM     31  CD2 HIS M 182     -10.970  -7.695   9.729  1.00 32.02           C
ATOM     32 1HB  HIS M 182     -11.060  -9.515  11.611  1.00  0.00           H
ATOM     33 2HB  HIS M 182     -12.786  -9.402  11.821  1.00  0.00           H
ATOM     34  HD1 HIS M 182     -13.326  -6.341  11.367  1.00  0.00           H
ATOM     35  HE1 HIS M 182     -12.690  -5.020   9.299  1.00  0.00           H
ATOM     36  HD2 HIS M 182     -10.194  -8.389   9.446  1.00  0.00           H
ATOM     37 HCAP HIS M 182     -11.713  -8.542  12.914  1.00 34.09           H
ATOM     38  CB  HIS M 202       4.971  -5.123  10.458  1.00 31.72           C
ATOM     39  ND1 HIS M 202       3.805  -3.011  11.168  1.00 29.63           N
ATOM     40  CG  HIS M 202       3.745  -4.286  10.634  1.00 27.58           C
ATOM     41  CE1 HIS M 202       2.544  -2.545  11.278  1.00 27.53           C
ATOM     42  NE2 HIS M 202       1.671  -3.441  10.849  1.00 30.63           N
ATOM     43  CD2 HIS M 202       2.409  -4.534  10.450  1.00 31.16           C
ATOM     44 1HB  HIS M 202       4.767  -6.149  10.782  1.00  0.00           H
ATOM     45 2HB  HIS M 202       5.746  -4.721  11.105  1.00  0.00           H
ATOM     46  HD1 HIS M 202       4.654  -2.451  11.298  1.00  0.00           H
ATOM     47  HE1 HIS M 202       2.294  -1.572  11.670  1.00  0.00           H
ATOM     48  HD2 HIS M 202       1.920  -5.423  10.080  1.00  0.00           H
ATOM     49 HCAP HIS M 202       5.370  -5.204   9.437  1.00 31.72           H
TER      50      HIS M 202
HETATM   51  NA  BCL a   1      -2.909   4.982   9.040  1.00 26.37           N
HETATM   52  NB  BCL a   1      -3.397   2.256  10.197  1.00 29.93           N1-
HETATM   53  NC  BCL a   1      -3.255   3.371  12.978  1.00 28.40           N
HETATM   54  ND  BCL a   1      -2.730   5.945  11.812  1.00 28.09           N1-
HETATM   55  C1A BCL a   1      -2.585   6.271   8.716  1.00 28.89           C
HETATM   56  CHA BCL a   1      -2.268   7.209   9.682  1.00 30.25           C
HETATM   57  C4D BCL a   1      -2.349   6.987  11.069  1.00 28.10           C
HETATM   58  C1B BCL a   1      -3.395   1.940   8.868  1.00 29.68           C
HETATM   59  CHB BCL a   1      -3.301   2.889   7.826  1.00 28.54           C
HETATM   60  C4A BCL a   1      -3.129   4.259   7.913  1.00 30.13           C
HETATM   61  C1C BCL a   1      -3.424   2.059  13.254  1.00 28.99           C
HETATM   62  CHC BCL a   1      -3.589   1.039  12.314  1.00 29.63           C
HETATM   63  C4B BCL a   1      -3.537   1.098  10.905  1.00 29.15           C
HETATM   64  C1D BCL a   1      -2.554   6.334  13.129  1.00 27.85           C
HETATM   65  CHD BCL a   1      -2.717   5.430  14.194  1.00 30.14           C
HETATM   66  C4C BCL a   1      -2.976   4.067  14.114  1.00 30.76           C
HETATM   67  C2A BCL a   1      -2.555   6.468   7.206  1.00 31.26           C
HETATM   68  CAA BCL a   1      -1.104   6.582   6.699  1.00 29.16           C
HETATM   69  C3A BCL a   1      -3.265   5.183   6.715  1.00 31.15           C
HETATM   70  CMA BCL a   1      -4.767   5.377   6.460  1.00 26.51           C
HETATM   71  CBA BCL a   1      -0.961   7.021   5.232  1.00 28.92           C
HETATM   72  CGA BCL a   1      -0.846   8.517   5.073  1.00 30.43           C
HETATM   73  O1A BCL a   1      -1.237   9.347   5.864  1.00 33.65           O
HETATM   74  O2A BCL a   1      -0.188   8.852   3.925  1.00 28.06           O
HETATM   75  C1  BCL a   1       0.026  10.253   3.737  1.00 26.93           C
HETATM   76  C2B BCL a   1      -3.538   0.516   8.689  1.00 29.31           C
HETATM   77  CMB BCL a   1      -3.596  -0.170   7.355  1.00 25.48           C
HETATM   78  C3B BCL a   1      -3.628  -0.029   9.973  1.00 29.23           C
HETATM   79  CAB BCL a   1      -3.740  -1.443  10.363  1.00 33.04           C
HETATM   80  OBB BCL a   1      -3.699  -1.799  11.544  1.00 31.86           O
HETATM   81  CBB BCL a   1      -3.905  -2.528   9.312  1.00 28.04           C
HETATM   82  C2C BCL a   1      -3.385   1.793  14.755  1.00 30.28           C
HETATM   83  CMC BCL a   1      -4.734   1.323  15.320  1.00 30.74           C
HETATM   84  C3C BCL a   1      -2.887   3.147  15.319  1.00 29.63           C
HETATM   85  CAC BCL a   1      -1.453   3.078  15.886  1.00 31.00           C
HETATM   86  CBC BCL a   1      -1.394   2.348  17.227  1.00 33.74           C
HETATM   87  C2D BCL a   1      -2.069   7.694  13.199  1.00 30.41           C
HETATM   88  CMD BCL a   1      -1.835   8.492  14.435  1.00 29.22           C
HETATM   89  C3D BCL a   1      -1.910   8.082  11.868  1.00 28.59           C
HETATM   90  CAD BCL a   1      -1.379   9.107  11.002  1.00 31.98           C
HETATM   91  OBD BCL a   1      -0.781  10.148  11.240  1.00 32.42           O
HETATM   92  CBD BCL a   1      -1.647   8.585   9.518  1.00 28.00           C
HETATM   93  CGD BCL a   1      -2.449   9.595   8.748  1.00 30.26           C
HETATM   94  O1D BCL a   1      -3.634   9.517   8.498  1.00 30.16           O
HETATM   95  O2D BCL a   1      -1.672  10.648   8.404  1.00 29.97           O
HETATM   96  CED BCL a   1      -2.297  11.692   7.661  1.00 32.39           C
HETATM   97  HHB BCL a   1      -3.398   2.507   6.815  1.00  0.00           H
HETATM   98  HHC BCL a   1      -3.688   0.042  12.717  1.00  0.00           H
HETATM   99  HHD BCL a   1      -2.505   5.820  15.182  1.00  0.00           H
HETATM  100  H2A BCL a   1      -3.110   7.367   6.926  1.00  0.00           H
HETATM  101 HAA1 BCL a   1      -0.609   5.617   6.838  1.00  0.00           H
HETATM  102 HAA2 BCL a   1      -0.569   7.293   7.324  1.00  0.00           H
HETATM  103  H3A BCL a   1      -2.791   4.771   5.816  1.00  0.00           H
HETATM  104 HMA1 BCL a   1      -5.281   5.646   7.388  1.00  0.00           H
HETATM  105 HMA2 BCL a   1      -5.220   4.452   6.088  1.00  0.00           H
HETATM  106 HMA3 BCL a   1      -4.942   6.173   5.738  1.00  0.00           H
HETATM  107 HBA1 BCL a   1      -1.840   6.704   4.668  1.00  0.00           H
HETATM  108 HBA2 BCL a   1      -0.094   6.563   4.747  1.00  0.00           H
HETATM  109  H1A BCL a   1      -0.203  10.791   4.651  1.00  0.00           H
HETATM  110  H1B BCL a   1      -0.635  10.604   2.937  1.00  0.00           H
HETATM  111 HMB1 BCL a   1      -3.386   0.531   6.543  1.00  0.00           H
HETATM  112 HMB2 BCL a   1      -4.583  -0.605   7.161  1.00  0.00           H
HETATM  113 HMB3 BCL a   1      -2.859  -0.973   7.282  1.00  0.00           H
HETATM  114 HBB1 BCL a   1      -2.969  -2.676   8.766  1.00  0.00           H
HETATM  115 HBB2 BCL a   1      -4.682  -2.292   8.579  1.00  0.00           H
HETATM  116 HBB3 BCL a   1      -4.151  -3.458   9.826  1.00  0.00           H
HETATM  117  H2C BCL a   1      -2.645   1.012  14.957  1.00  0.00           H
HETATM  118 HMC1 BCL a   1      -4.965   0.301  15.021  1.00  0.00           H
HETATM  119 HMC2 BCL a   1      -5.556   1.953  14.973  1.00  0.00           H
HETATM  120 HMC3 BCL a   1      -4.729   1.351  16.413  1.00  0.00           H
HETATM  121  H3C BCL a   1      -3.545   3.500  16.119  1.00  0.00           H
HETATM  122 HAC1 BCL a   1      -1.070   4.098  16.010  1.00  0.00           H
HETATM  123 HAC2 BCL a   1      -0.804   2.598  15.141  1.00  0.00           H
HETATM  124 HBC1 BCL a   1      -1.888   1.372  17.191  1.00  0.00           H
HETATM  125 HBC2 BCL a   1      -1.881   2.936  18.012  1.00  0.00           H
HETATM  126 HBC3 BCL a   1      -0.365   2.172  17.550  1.00  0.00           H
HETATM  127 HMD1 BCL a   1      -1.346   7.900  15.211  1.00  0.00           H
HETATM  128 HMD2 BCL a   1      -2.792   8.836  14.847  1.00  0.00           H
HETATM  129 HMD3 BCL a   1      -1.218   9.369  14.218  1.00  0.00           H
HETATM  130  HBD BCL a   1      -0.667   8.539   9.044  1.00  0.00           H
HETATM  131 HED1 BCL a   1      -3.262  11.960   8.095  1.00  0.00           H
HETATM  132 HED2 BCL a   1      -2.436  11.376   6.624  1.00  0.00           H
HETATM  133 HED3 BCL a   1      -1.611  12.540   7.698  1.00  0.00           H
HETATM  134 HCAP BCL a   1       1.057  10.406   3.429  1.00 26.93           H
HETATM  135 MG   BCL a   1      -3.400   4.178  11.010  1.00 29.77          Mg
HETATM  136  NA  BCL a   2       8.509   6.192   6.848  1.00 29.10           N
HETATM  137  NB  BCL a   2       7.406   8.973   6.773  1.00 26.73           N1-
HETATM  138  NC  BCL a   2       5.083   8.196   8.442  1.00 28.57           N
HETATM  139  ND  BCL a   2       6.014   5.514   8.287  1.00 27.02           N1-
HETATM  140  C1A BCL a   2       8.742   4.856   6.910  1.00 27.42           C
HETATM  141  CHA BCL a   2       7.900   3.986   7.589  1.00 30.49           C
HETATM  142  C4D BCL a   2       6.703   4.366   8.215  1.00 26.35           C
HETATM  143  C1B BCL a   2       8.526   9.132   5.999  1.00 28.59           C
HETATM  144  CHB BCL a   2       9.500   8.131   5.758  1.00 27.80           C
HETATM  145  C4A BCL a   2       9.510   6.810   6.158  1.00 27.16           C
HETATM  146  C1C BCL a   2       4.836   9.531   8.314  1.00 27.70           C
HETATM  147  CHC BCL a   2       5.597  10.426   7.586  1.00 27.98           C
HETATM  148  C4B BCL a   2       6.753  10.166   6.809  1.00 29.96           C
HETATM  149  C1D BCL a   2       4.952   5.259   9.136  1.00 27.53           C
HETATM  150  CHD BCL a   2       3.986   6.240   9.428  1.00 28.19           C
HETATM  151  C4C BCL a   2       4.036   7.583   9.043  1.00 26.06           C
HETATM  152  C2A BCL a   2       9.940   4.469   6.056  1.00 26.93           C
HETATM  153  CAA BCL a   2       9.455   3.866   4.716  1.00 27.34           C
HETATM  154  C3A BCL a   2      10.655   5.833   5.900  1.00 29.63           C
HETATM  155  CMA BCL a   2      11.785   6.024   6.929  1.00 28.34           C
HETATM  156  CBA BCL a   2       8.451   4.758   3.980  1.00 28.77           C
HETATM  157  CGA BCL a   2       8.108   4.265   2.602  1.00 32.19           C
HETATM  158  O1A BCL a   2       8.644   3.348   2.019  1.00 33.21           O
HETATM  159  O2A BCL a   2       7.110   5.021   2.072  1.00 33.36           O
HETATM  160  C1  BCL a   2       6.728   4.745   0.715  1.00 32.73           C
HETATM  161  C2B BCL a   2       8.595  10.468   5.495  1.00 27.54           C
HETATM  162  CMB BCL a   2       9.667  10.936   4.555  1.00 26.72           C
HETATM  163  C3B BCL a   2       7.472  11.137   6.001  1.00 27.12           C
HETATM  164  CAB BCL a   2       7.020  12.516   5.809  1.00 31.39           C
HETATM  165  OBB BCL a   2       5.851  12.860   5.999  1.00 33.53           O
HETATM  166  CBB BCL a   2       8.005  13.602   5.402  1.00 29.21           C
HETATM  167  C2C BCL a   2       3.569   9.906   9.070  1.00 25.42           C
HETATM  168  CMC BCL a   2       3.888  10.443  10.476  1.00 28.75           C
HETATM  169  C3C BCL a   2       2.857   8.542   9.120  1.00 27.09           C
HETATM  170  CAC BCL a   2       1.941   8.292   7.897  1.00 25.35           C
HETATM  171  CBC BCL a   2       2.644   8.286   6.533  1.00 29.34           C
HETATM  172  C2D BCL a   2       4.992   3.882   9.615  1.00 29.77           C
HETATM  173  CMD BCL a   2       4.068   3.269  10.614  1.00 30.78           C
HETATM  174  C3D BCL a   2       6.103   3.334   8.990  1.00 24.65           C
HETATM  175  CAD BCL a   2       6.935   2.145   8.866  1.00 31.35           C
HETATM  176  OBD BCL a   2       6.826   1.055   9.391  1.00 32.44           O
HETATM  177  CBD BCL a   2       8.112   2.502   7.882  1.00 30.91           C
HETATM  178  CGD BCL a   2       9.457   2.165   8.523  1.00 32.81           C
HETATM  179  O1D BCL a   2      10.272   1.396   8.058  1.00 34.86           O
HETATM  180  O2D BCL a   2       9.621   2.844   9.669  1.00 35.60           O
HETATM  181  CED BCL a   2      10.795   2.520  10.440  1.00 34.19           C
HETATM  182  HHB BCL a   2      10.357   8.454   5.181  1.00  0.00           H
HETATM  183  HHC BCL a   2       5.237  11.446   7.551  1.00  0.00           H
HETATM  184  HHD BCL a   2       3.116   5.931  10.002  1.00  0.00           H
HETATM  185  H2A BCL a   2      10.579   3.728   6.546  1.00  0.00           H
HETATM  186 HAA1 BCL a   2       8.996   2.889   4.905  1.00  0.00           H
HETATM  187 HAA2 BCL a   2      10.321   3.672   4.075  1.00  0.00           H
HETATM  188  H3A BCL a   2      11.077   5.949   4.896  1.00  0.00           H
HETATM  189 HMA1 BCL a   2      11.421   5.837   7.946  1.00  0.00           H
HETATM  190 HMA2 BCL a   2      12.176   7.046   6.898  1.00  0.00           H
HETATM  191 HMA3 BCL a   2      12.611   5.330   6.735  1.00  0.00           H
HETATM  192 HBA1 BCL a   2       8.832   5.781   3.864  1.00  0.00           H
HETATM  193 HBA2 BCL a   2       7.522   4.861   4.552  1.00  0.00           H
HETATM  194  H1A BCL a   2       5.749   5.207   0.581  1.00  0.00           H
HETATM  195  H1B BCL a   2       6.676   3.673   0.547  1.00  0.00           H
HETATM  196 HMB1 BCL a   2       9.969  10.134   3.875  1.00  0.00           H
HETATM  197 HMB2 BCL a   2      10.588  11.232   5.070  1.00  0.00           H
HETATM  198 HMB3 BCL a   2       9.343  11.782   3.952  1.00  0.00           H
HETATM  199 HBB1 BCL a   2       7.816  13.897   4.368  1.00  0.00           H
HETATM  200 HBB2 BCL a   2       9.055  13.332   5.518  1.00  0.00           H
HETATM  201 HBB3 BCL a   2       7.787  14.483   6.008  1.00  0.00           H
HETATM  202  H2C BCL a   2       2.986  10.650   8.517  1.00  0.00           H
HETATM  203 HMC1 BCL a   2       4.557  11.304  10.424  1.00  0.00           H
HETATM  204 HMC2 BCL a   2       4.369   9.673  11.089  1.00  0.00           H
HETATM  205 HMC3 BCL a   2       2.972  10.745  10.992  1.00  0.00           H
HETATM  206  H3C BCL a   2       2.266   8.415  10.033  1.00  0.00           H
HETATM  207 HAC1 BCL a   2       1.152   9.055   7.895  1.00  0.00           H
HETATM  208 HAC2 BCL a   2       1.464   7.319   8.053  1.00  0.00           H
HETATM  209 HBC1 BCL a   2       3.453   7.553   6.510  1.00  0.00           H
HETATM  210 HBC2 BCL a   2       3.070   9.260   6.281  1.00  0.00           H
HETATM  211 HBC3 BCL a   2       1.957   8.012   5.732  1.00  0.00           H
HETATM  212 HMD1 BCL a   2       3.114   2.971  10.161  1.00  0.00           H
HETATM  213 HMD2 BCL a   2       3.835   3.963  11.428  1.00  0.00           H
HETATM  214 HMD3 BCL a   2       4.522   2.377  11.048  1.00  0.00           H
HETATM  215  HBD BCL a   2       8.026   1.859   6.999  1.00  0.00           H
HETATM  216 HED1 BCL a   2      11.697   2.679   9.844  1.00  0.00           H
HETATM  217 HED2 BCL a   2      10.755   1.476  10.757  1.00  0.00           H
HETATM  218 HED3 BCL a   2      10.775   3.186  11.300  1.00  0.00           H
HETATM  219 HCAP BCL a   2       7.442   5.232   0.055  1.00 32.73           H
HETATM  220 MG   BCL a   2       6.938   7.294   7.885  1.00 28.27          Mg
HETATM  221  NA  BCL a   3     -11.721  -5.158   5.988  1.00 33.06           N
HETATM  222  NB  BCL a   3     -10.504  -7.850   5.981  1.00 32.81           N1-
HETATM  223  NC  BCL a   3      -8.304  -6.999   7.800  1.00 30.92           N
HETATM  224  ND  BCL a   3      -9.349  -4.381   7.582  1.00 29.11           N1-
HETATM  225  C1A BCL a   3     -11.961  -3.819   5.948  1.00 33.54           C
HETATM  226  CHA BCL a   3     -11.189  -2.914   6.662  1.00 33.06           C
HETATM  227  C4D BCL a   3     -10.043  -3.251   7.405  1.00 31.15           C
HETATM  228  C1B BCL a   3     -11.612  -8.105   5.214  1.00 31.09           C
HETATM  229  CHB BCL a   3     -12.652  -7.171   4.974  1.00 33.45           C
HETATM  230  C4A BCL a   3     -12.681  -5.828   5.293  1.00 33.59           C
HETATM  231  C1C BCL a   3      -7.937  -8.290   7.606  1.00 30.81           C
HETATM  232  CHC BCL a   3      -8.550  -9.161   6.721  1.00 30.61           C
HETATM  233  C4B BCL a   3      -9.709  -8.957   5.941  1.00 31.64           C
HETATM  234  C1D BCL a   3      -8.408  -4.094   8.560  1.00 29.45           C
HETATM  235  CHD BCL a   3      -7.536  -5.065   9.073  1.00 29.86           C
HETATM  236  C4C BCL a   3      -7.475  -6.403   8.691  1.00 33.20           C
HETATM  237  C2A BCL a   3     -13.079  -3.509   4.959  1.00 34.16           C
HETATM  238  CAA BCL a   3     -12.465  -3.067   3.604  1.00 33.72           C
HETATM  239  C3A BCL a   3     -13.799  -4.875   4.873  1.00 33.43           C
HETATM  240  CMA BCL a   3     -15.010  -4.975   5.818  1.00 32.10           C
HETATM  241  CBA BCL a   3     -11.386  -4.032   3.085  1.00 36.13           C
HETATM  242  CGA BCL a   3     -10.809  -3.624   1.759  1.00 40.50           C
HETATM  243  O1A BCL a   3     -10.427  -2.515   1.444  1.00 45.60           O
HETATM  244  O2A BCL a   3     -10.767  -4.693   0.923  1.00 42.88           O
HETATM  245  C1  BCL a   3     -10.292  -4.512  -0.410  1.00 48.67           C
HETATM  246  C2B BCL a   3     -11.536  -9.421   4.652  1.00 33.27           C
HETATM  247  CMB BCL a   3     -12.652 -10.044   3.861  1.00 36.48           C
HETATM  248  C3B BCL a   3     -10.301  -9.948   5.069  1.00 32.80           C
HETATM  249  CAB BCL a   3      -9.664 -11.221   4.715  1.00 37.36           C
HETATM  250  OBB BCL a   3      -8.533 -11.556   5.070  1.00 38.29           O
HETATM  251  CBB BCL a   3     -10.456 -12.142   3.827  1.00 38.19           C
HETATM  252  C2C BCL a   3      -6.770  -8.692   8.494  1.00 34.53           C
HETATM  253  CMC BCL a   3      -7.148  -9.802   9.488  1.00 32.33           C
HETATM  254  C3C BCL a   3      -6.424  -7.365   9.211  1.00 34.13           C
HETATM  255  CAC BCL a   3      -4.992  -6.853   9.023  1.00 34.08           C
HETATM  256  CBC BCL a   3      -4.622  -6.482   7.587  1.00 30.85           C
HETATM  257  C2D BCL a   3      -8.510  -2.712   8.983  1.00 28.97           C
HETATM  258  CMD BCL a   3      -7.709  -2.058  10.059  1.00 32.88           C
HETATM  259  C3D BCL a   3      -9.554  -2.195   8.225  1.00 29.23           C
HETATM  260  CAD BCL a   3     -10.432  -1.060   8.065  1.00 33.49           C
HETATM  261  OBD BCL a   3     -10.458   0.002   8.663  1.00 33.57           O
HETATM  262  CBD BCL a   3     -11.493  -1.448   6.968  1.00 32.47           C
HETATM  263  CGD BCL a   3     -12.889  -1.241   7.526  1.00 36.63           C
HETATM  264  O1D BCL a   3     -13.756  -0.549   7.036  1.00 39.68           O
HETATM  265  O2D BCL a   3     -13.073  -1.946   8.659  1.00 36.63           O
HETATM  266  CED BCL a   3     -14.361  -1.762   9.262  1.00 44.40           C
HETATM  267  HHB BCL a   3     -13.510  -7.532   4.416  1.00  0.00           H
HETATM  268  HHC BCL a   3      -8.096 -10.136   6.609  1.00  0.00           H
HETATM  269  HHD BCL a   3      -6.838  -4.748   9.841  1.00  0.00           H
HETATM  270  H2A BCL a   3     -13.742  -2.708   5.301  1.00  0.00           H
HETATM  271 HAA1 BCL a   3     -12.025  -2.075   3.707  1.00  0.00           H
HETATM  272 HAA2 BCL a   3     -13.275  -2.983   2.867  1.00  0.00           H
HETATM  273  H3A BCL a   3     -14.135  -5.082   3.848  1.00  0.00           H
HETATM  274 HMA1 BCL a   3     -14.710  -4.772   6.853  1.00  0.00           H
HETATM  275 HMA2 BCL a   3     -15.449  -5.978   5.792  1.00  0.00           H
HETATM  276 HMA3 BCL a   3     -15.783  -4.249   5.541  1.00  0.00           H
HETATM  277 HBA1 BCL a   3     -11.764  -5.051   2.998  1.00  0.00           H
HETATM  278 HBA2 BCL a   3     -10.557  -4.059   3.803  1.00  0.00           H
HETATM  279  H1A BCL a   3     -10.164  -5.505  -0.832  1.00  0.00           H
HETATM  280  H1B BCL a   3      -9.345  -3.966  -0.429  1.00  0.00           H
HETATM  281 HMB1 BCL a   3     -13.398  -9.299   3.578  1.00  0.00           H
HETATM  282 HMB2 BCL a   3     -13.173 -10.811   4.452  1.00  0.00           H
HETATM  283 HMB3 BCL a   3     -12.315 -10.531   2.943  1.00  0.00           H
HETATM  284 HBB1 BCL a   3     -10.588 -11.664   2.852  1.00  0.00           H
HETATM  285 HBB2 BCL a   3     -11.451 -12.303   4.240  1.00  0.00           H
HETATM  286 HBB3 BCL a   3      -9.931 -13.088   3.706  1.00  0.00           H
HETATM  287  H2C BCL a   3      -5.934  -9.044   7.876  1.00  0.00           H
HETATM  288 HMC1 BCL a   3      -7.535 -10.687   8.973  1.00  0.00           H
HETATM  289 HMC2 BCL a   3      -7.919  -9.454  10.185  1.00  0.00           H
HETATM  290 HMC3 BCL a   3      -6.280 -10.105  10.083  1.00  0.00           H
HETATM  291  H3C BCL a   3      -6.570  -7.505  10.279  1.00  0.00           H
HETATM  292 HAC1 BCL a   3      -4.329  -7.634   9.404  1.00  0.00           H
HETATM  293 HAC2 BCL a   3      -4.841  -5.985   9.674  1.00  0.00           H
HETATM  294 HBC1 BCL a   3      -5.382  -5.838   7.132  1.00  0.00           H
HETATM  295 HBC2 BCL a   3      -4.503  -7.363   6.945  1.00  0.00           H
HETATM  296 HBC3 BCL a   3      -3.680  -5.929   7.582  1.00  0.00           H
HETATM  297 HMD1 BCL a   3      -6.666  -1.917   9.756  1.00  0.00           H
HETATM  298 HMD2 BCL a   3      -7.688  -2.667  10.970  1.00  0.00           H
HETATM  299 HMD3 BCL a   3      -8.125  -1.081  10.313  1.00  0.00           H
HETATM  300  HBD BCL a   3     -11.395  -0.779   6.109  1.00  0.00           H
HETATM  301 HED1 BCL a   3     -15.155  -1.992   8.547  1.00  0.00           H
HETATM  302 HED2 BCL a   3     -14.481  -0.732   9.600  1.00  0.00           H
HETATM  303 HED3 BCL a   3     -14.383  -2.448  10.105  1.00  0.00           H
HETATM  304 HCAP BCL a   3     -11.038  -3.974  -0.977  1.00 48.67           H
HETATM  305 MG   BCL a   3     -10.209  -6.192   7.177  1.00 33.15          Mg
HETATM  306  NA  BCL a   4      -0.637  -3.539   8.433  1.00 28.87           N
HETATM  307  NB  BCL a   4      -0.323  -1.024  10.063  1.00 30.59           N1-
HETATM  308  NC  BCL a   4      -0.858  -2.505  12.581  1.00 29.12           N
HETATM  309  ND  BCL a   4      -1.292  -4.834  10.996  1.00 28.30           N1-
HETATM  310  C1A BCL a   4      -0.773  -4.789   7.905  1.00 30.17           C
HETATM  311  CHA BCL a   4      -1.048  -5.879   8.712  1.00 29.54           C
HETATM  312  C4D BCL a   4      -1.287  -5.823  10.098  1.00 33.52           C
HETATM  313  C1B BCL a   4      -0.246  -0.497   8.803  1.00 29.77           C
HETATM  314  CHB BCL a   4      -0.304  -1.260   7.614  1.00 28.12           C
HETATM  315  C4A BCL a   4      -0.451  -2.623   7.451  1.00 30.39           C
HETATM  316  C1C BCL a   4      -0.571  -1.280  13.087  1.00 30.68           C
HETATM  317  CHC BCL a   4      -0.272  -0.143  12.352  1.00 30.15           C
HETATM  318  C4B BCL a   4      -0.239   0.010  10.949  1.00 31.38           C
HETATM  319  C1D BCL a   4      -1.582  -5.427  12.213  1.00 31.70           C
HETATM  320  CHD BCL a   4      -1.613  -4.680  13.408  1.00 29.12           C
HETATM  321  C4C BCL a   4      -1.308  -3.327  13.561  1.00 31.04           C
HETATM  322  C2A BCL a   4      -0.588  -4.789   6.388  1.00 29.64           C
HETATM  323  CAA BCL a   4      -1.753  -5.422   5.608  1.00 32.36           C
HETATM  324  C3A BCL a   4      -0.443  -3.278   6.078  1.00 28.72           C
HETATM  325  CMA BCL a   4       0.794  -2.903   5.273  1.00 28.92           C
HETATM  326  CBA BCL a   4      -1.516  -5.460   4.099  1.00 31.77           C
HETATM  327  CGA BCL a   4      -2.708  -5.841   3.242  1.00 34.86           C
HETATM  328  O1A BCL a   4      -2.729  -5.720   2.028  1.00 31.20           O
HETATM  329  O2A BCL a   4      -3.731  -6.321   3.965  1.00 35.28           O
HETATM  330  C1  BCL a   4      -4.951  -6.612   3.279  1.00 33.62           C
HETATM  331  C2B BCL a   4      -0.088   0.930   8.865  1.00 28.12           C
HETATM  332  CMB BCL a   4       0.090   1.812   7.669  1.00 27.39           C
HETATM  333  C3B BCL a   4      -0.095   1.264  10.226  1.00 29.30           C
HETATM  334  CAB BCL a   4      -0.082   2.591  10.865  1.00 34.65           C
HETATM  335  OBB BCL a   4      -0.308   2.742  12.068  1.00 34.27           O
HETATM  336  CBB BCL a   4       0.193   3.829  10.034  1.00 27.99           C
HETATM  337  C2C BCL a   4      -0.607  -1.309  14.603  1.00 31.61           C
HETATM  338  CMC BCL a   4       0.813  -1.476  15.169  1.00 29.76           C
HETATM  339  C3C BCL a   4      -1.480  -2.554  14.863  1.00 30.35           C
HETATM  340  CAC BCL a   4      -2.961  -2.245  15.159  1.00 27.11           C
HETATM  341  CBC BCL a   4      -3.163  -1.578  16.520  1.00 29.28           C
HETATM  342  C2D BCL a   4      -1.772  -6.867  12.046  1.00 31.78           C
HETATM  343  CMD BCL a   4      -2.067  -7.884  13.099  1.00 31.68           C
HETATM  344  C3D BCL a   4      -1.580  -7.083  10.688  1.00 29.20           C
HETATM  345  CAD BCL a   4      -1.576  -8.091   9.644  1.00 29.50           C
HETATM  346  OBD BCL a   4      -1.951  -9.248   9.642  1.00 31.94           O
HETATM  347  CBD BCL a   4      -1.049  -7.361   8.349  1.00 29.02           C
HETATM  348  CGD BCL a   4       0.357  -7.802   8.021  1.00 31.42           C
HETATM  349  O1D BCL a   4       0.705  -8.287   6.967  1.00 32.45           O
HETATM  350  O2D BCL a   4       1.199  -7.551   9.053  1.00 33.78           O
HETATM  351  CED BCL a   4       2.580  -7.852   8.856  1.00 28.96           C
HETATM  352  HHB BCL a   4      -0.200  -0.701   6.691  1.00  0.00           H
HETATM  353  HHC BCL a   4      -0.137   0.770  12.914  1.00  0.00           H
HETATM  354  HHD BCL a   4      -1.917  -5.211  14.304  1.00  0.00           H
HETATM  355  H2A BCL a   4       0.339  -5.322   6.130  1.00  0.00           H
HETATM  356 HAA1 BCL a   4      -2.665  -4.854   5.819  1.00  0.00           H
HETATM  357 HAA2 BCL a   4      -1.931  -6.445   5.943  1.00  0.00           H
HETATM  358  H3A BCL a   4      -1.345  -2.961   5.540  1.00  0.00           H
HETATM  359 HMA1 BCL a   4       1.690  -3.164   5.838  1.00  0.00           H
HETATM  360 HMA2 BCL a   4       0.829  -1.828   5.080  1.00  0.00           H
HETATM  361 HMA3 BCL a   4       0.838  -3.424   4.314  1.00  0.00           H
HETATM  362 HBA1 BCL a   4      -0.706  -6.166   3.874  1.00  0.00           H
HETATM  363 HBA2 BCL a   4      -1.176  -4.492   3.716  1.00  0.00           H
HETATM  364  H1A BCL a   4      -5.185  -5.797   2.593  1.00  0.00           H
HETATM  365  H1B BCL a   4      -5.713  -6.651   4.053  1.00  0.00           H
HETATM  366 HMB1 BCL a   4      -0.064   1.257   6.740  1.00  0.00           H
HETATM  367 HMB2 BCL a   4       1.103   2.226   7.633  1.00  0.00           H
HETATM  368 HMB3 BCL a   4      -0.610   2.650   7.665  1.00  0.00           H
HETATM  369 HBB1 BCL a   4      -0.640   4.028   9.355  1.00  0.00           H
HETATM  370 HBB2 BCL a   4       1.087   3.717   9.420  1.00  0.00           H
HETATM  371 HBB3 BCL a   4       0.297   4.679  10.710  1.00  0.00           H
HETATM  372  H2C BCL a   4      -1.050  -0.398  15.015  1.00  0.00           H
HETATM  373 HMC1 BCL a   4       1.438  -0.605  14.948  1.00  0.00           H
HETATM  374 HMC2 BCL a   4       1.306  -2.349  14.730  1.00  0.00           H
HETATM  375 HMC3 BCL a   4       0.778  -1.638  16.250  1.00  0.00           H
HETATM  376  H3C BCL a   4      -1.088  -3.097  15.718  1.00  0.00           H
HETATM  377 HAC1 BCL a   4      -3.518  -3.188  15.127  1.00  0.00           H
HETATM  378 HAC2 BCL a   4      -3.372  -1.621  14.358  1.00  0.00           H
HETATM  379 HBC1 BCL a   4      -2.687  -0.596  16.577  1.00  0.00           H
HETATM  380 HBC2 BCL a   4      -2.716  -2.182  17.319  1.00  0.00           H
HETATM  381 HBC3 BCL a   4      -4.228  -1.431  16.730  1.00  0.00           H
HETATM  382 HMD1 BCL a   4      -3.117  -8.197  13.091  1.00  0.00           H
HETATM  383 HMD2 BCL a   4      -1.844  -7.497  14.096  1.00  0.00           H
HETATM  384 HMD3 BCL a   4      -1.485  -8.795  12.933  1.00  0.00           H
HETATM  385  HBD BCL a   4      -1.675  -7.654   7.506  1.00  0.00           H
HETATM  386 HED1 BCL a   4       2.996  -7.225   8.061  1.00  0.00           H
HETATM  387 HED2 BCL a   4       2.723  -8.901   8.604  1.00  0.00           H
HETATM  388 HED3 BCL a   4       3.066  -7.628   9.806  1.00  0.00           H
HETATM  389 HCAP BCL a   4      -4.928  -7.550   2.720  1.00 33.62           H
HETATM  390 MG   BCL a   4      -0.427  -3.032  10.568  1.00 30.55          Mg
HETATM  391  NA  BPH a   5       7.247  11.062  -2.846  1.00 25.62           N
HETATM  392  NB  BPH a   5       5.834   9.579  -0.706  1.00 25.19           N
HETATM  393  NC  BPH a   5       3.232   9.854  -2.280  1.00 27.25           N
HETATM  394  ND  BPH a   5       4.525  11.323  -4.266  1.00 29.10           N
HETATM  395  C1A BPH a   5       7.702  11.724  -3.954  1.00 26.59           C
HETATM  396  CHA BPH a   5       6.867  12.057  -4.993  1.00 24.92           C
HETATM  397  C4D BPH a   5       5.494  11.768  -5.086  1.00 28.68           C
HETATM  398  C1B BPH a   5       7.117   9.580  -0.211  1.00 26.80           C
HETATM  399  CHB BPH a   5       8.241  10.058  -0.865  1.00 29.12           C
HETATM  400  C4A BPH a   5       8.300  10.714  -2.104  1.00 29.47           C
HETATM  401  C1C BPH a   5       2.811   9.272  -1.151  1.00 26.12           C
HETATM  402  CHC BPH a   5       3.587   8.890  -0.040  1.00 24.70           C
HETATM  403  C4B BPH a   5       4.957   9.007   0.184  1.00 27.17           C
HETATM  404  C1D BPH a   5       3.351  11.149  -4.995  1.00 28.23           C
HETATM  405  CHD BPH a   5       2.227  10.521  -4.412  1.00 28.58           C
HETATM  406  C4C BPH a   5       2.182   9.927  -3.168  1.00 26.95           C
HETATM  407  C2A BPH a   5       9.191  12.027  -3.872  1.00 27.72           C
HETATM  408  CAA BPH a   5       9.385  13.509  -3.478  1.00 28.04           C
HETATM  409  C3A BPH a   5       9.629  11.016  -2.788  1.00 29.25           C
HETATM  410  CMA BPH a   5      10.217   9.706  -3.344  1.00 30.26           C
HETATM  411  CBA BPH a   5      10.833  13.988  -3.514  1.00 27.53           C
HETATM  412  CGA BPH a   5      10.956  15.444  -3.103  1.00 30.67           C
HETATM  413  O1A BPH a   5      10.045  16.140  -2.707  1.00 31.40           O
HETATM  414  O2A BPH a   5      12.230  15.854  -3.236  1.00 36.69           O
HETATM  415  C1  BPH a   5      12.580  17.153  -2.732  1.00 35.99           C
HETATM  416  C2B BPH a   5       7.069   8.965   1.092  1.00 25.83           C
HETATM  417  CMB BPH a   5       8.244   8.801   1.996  1.00 27.91           C
HETATM  418  C3B BPH a   5       5.751   8.601   1.340  1.00 26.08           C
HETATM  419  CAB BPH a   5       5.356   7.941   2.625  1.00 29.64           C
HETATM  420  OBB BPH a   5       6.230   7.635   3.423  1.00 27.12           O
HETATM  421  CBB BPH a   5       3.910   7.662   2.971  1.00 23.46           C
HETATM  422  C2C BPH a   5       1.296   9.063  -1.141  1.00 26.86           C
HETATM  423  CMC BPH a   5       0.822   7.765  -0.480  1.00 27.14           C
HETATM  424  C3C BPH a   5       0.962   9.181  -2.645  1.00 28.00           C
HETATM  425  CAC BPH a   5      -0.411   9.718  -3.084  1.00 26.07           C
HETATM  426  CBC BPH a   5      -0.691  11.199  -2.811  1.00 24.90           C
HETATM  427  C2D BPH a   5       3.575  11.602  -6.319  1.00 31.11           C
HETATM  428  CMD BPH a   5       2.592  11.596  -7.447  1.00 28.24           C
HETATM  429  C3D BPH a   5       4.929  11.993  -6.354  1.00 27.33           C
HETATM  430  CAD BPH a   5       5.925  12.614  -7.189  1.00 29.40           C
HETATM  431  OBD BPH a   5       5.805  13.089  -8.313  1.00 28.96           O
HETATM  432  CBD BPH a   5       7.257  12.662  -6.339  1.00 27.46           C
HETATM  433  CGD BPH a   5       8.391  11.919  -7.027  1.00 27.86           C
HETATM  434  O1D BPH a   5       9.336  12.440  -7.589  1.00 29.39           O
HETATM  435  O2D BPH a   5       8.225  10.590  -6.925  1.00 28.63           O
HETATM  436  CED BPH a   5       9.291   9.769  -7.424  1.00 30.04           C
HETATM  437  HNB BPH a   5       5.579   9.963  -1.607  1.00  0.00           H
HETATM  438  HND BPH a   5       4.618  10.969  -3.319  1.00  0.00           H
HETATM  439  HHB BPH a   5       9.185   9.918  -0.352  1.00  0.00           H
HETATM  440  HHC BPH a   5       3.032   8.423   0.759  1.00  0.00           H
HETATM  441  HHD BPH a   5       1.335  10.463  -5.025  1.00  0.00           H
HETATM  442  H2A BPH a   5       9.707  11.841  -4.821  1.00  0.00           H
HETATM  443 HAA1 BPH a   5       8.964  13.679  -2.480  1.00  0.00           H
HETATM  444 HAA2 BPH a   5       8.799  14.137  -4.157  1.00  0.00           H
HETATM  445  H3A BPH a   5      10.356  11.452  -2.101  1.00  0.00           H
HETATM  446 HMA1 BPH a   5       9.534   9.245  -4.068  1.00  0.00           H
HETATM  447 HMA2 BPH a   5      10.390   8.985  -2.538  1.00  0.00           H
HETATM  448 HMA3 BPH a   5      11.174   9.882  -3.838  1.00  0.00           H
HETATM  449 HBA1 BPH a   5      11.262  13.882  -4.518  1.00  0.00           H
HETATM  450 HBA2 BPH a   5      11.479  13.403  -2.845  1.00  0.00           H
HETATM  451  H1A BPH a   5      11.716  17.819  -2.726  1.00  0.00           H
HETATM  452  H1B BPH a   5      13.366  17.538  -3.379  1.00  0.00           H
HETATM  453 HMB1 BPH a   5       9.134   9.297   1.600  1.00  0.00           H
HETATM  454 HMB2 BPH a   5       8.465   7.746   2.177  1.00  0.00           H
HETATM  455 HMB3 BPH a   5       8.007   9.211   2.979  1.00  0.00           H
HETATM  456 HBB1 BPH a   5       3.451   6.957   2.272  1.00  0.00           H
HETATM  457 HBB2 BPH a   5       3.309   8.569   2.962  1.00  0.00           H
HETATM  458 HBB3 BPH a   5       3.877   7.247   3.978  1.00  0.00           H
HETATM  459  H2C BPH a   5       0.881   9.926  -0.598  1.00  0.00           H
HETATM  460 HMC1 BPH a   5       0.919   7.793   0.610  1.00  0.00           H
HETATM  461 HMC2 BPH a   5       1.404   6.914  -0.849  1.00  0.00           H
HETATM  462 HMC3 BPH a   5      -0.235   7.580  -0.698  1.00  0.00           H
HETATM  463  H3C BPH a   5       1.006   8.158  -3.038  1.00  0.00           H
HETATM  464 HAC1 BPH a   5      -1.187   9.090  -2.629  1.00  0.00           H
HETATM  465 HAC2 BPH a   5      -0.513   9.536  -4.160  1.00  0.00           H
HETATM  466 HBC1 BPH a   5      -0.130  11.848  -3.489  1.00  0.00           H
HETATM  467 HBC2 BPH a   5      -0.426  11.493  -1.791  1.00  0.00           H
HETATM  468 HBC3 BPH a   5      -1.756  11.411  -2.944  1.00  0.00           H
HETATM  469 HMD1 BPH a   5       1.565  11.639  -7.075  1.00  0.00           H
HETATM  470 HMD2 BPH a   5       2.677  10.687  -8.057  1.00  0.00           H
HETATM  471 HMD3 BPH a   5       2.758  12.451  -8.111  1.00  0.00           H
HETATM  472  HBD BPH a   5       7.566  13.710  -6.263  1.00  0.00           H
HETATM  473 HED1 BPH a   5      10.254  10.111  -7.039  1.00  0.00           H
HETATM  474 HED2 BPH a   5       9.312   9.793  -8.515  1.00  0.00           H
HETATM  475 HED3 BPH a   5       9.072   8.762  -7.072  1.00  0.00           H
HETATM  476 HCAP BPH a   5      12.980  17.012  -1.732  1.00 35.99           H
HETATM  477  NA  BPH a   6      -9.375  -9.994  -3.979  1.00 29.75           N
HETATM  478  NB  BPH a   6      -8.457  -8.475  -1.678  1.00 32.20           N
HETATM  479  NC  BPH a   6      -5.622  -8.304  -2.871  1.00 30.12           N
HETATM  480  ND  BPH a   6      -6.485  -9.958  -4.975  1.00 32.15           N
HETATM  481  C1A BPH a   6      -9.577 -10.712  -5.123  1.00 32.57           C
HETATM  482  CHA BPH a   6      -8.574 -10.978  -6.022  1.00 32.74           C
HETATM  483  C4D BPH a   6      -7.237 -10.566  -5.912  1.00 31.23           C
HETATM  484  C1B BPH a   6      -9.777  -8.627  -1.329  1.00 31.68           C
HETATM  485  CHB BPH a   6     -10.753  -9.197  -2.137  1.00 32.38           C
HETATM  486  C4A BPH a   6     -10.559  -9.809  -3.380  1.00 33.36           C
HETATM  487  C1C BPH a   6      -5.460  -7.622  -1.733  1.00 32.04           C
HETATM  488  CHC BPH a   6      -6.436  -7.407  -0.747  1.00 31.41           C
HETATM  489  C4B BPH a   6      -7.767  -7.793  -0.707  1.00 31.44           C
HETATM  490  C1D BPH a   6      -5.260  -9.611  -5.535  1.00 31.14           C
HETATM  491  CHD BPH a   6      -4.321  -8.804  -4.858  1.00 31.40           C
HETATM  492  C4C BPH a   6      -4.466  -8.233  -3.608  1.00 33.01           C
HETATM  493  C2A BPH a   6     -11.001 -11.216  -5.238  1.00 34.87           C
HETATM  494  CAA BPH a   6     -11.056 -12.705  -4.870  1.00 35.00           C
HETATM  495  C3A BPH a   6     -11.728 -10.326  -4.211  1.00 33.90           C
HETATM  496  CMA BPH a   6     -12.509  -9.177  -4.861  1.00 34.82           C
HETATM  497  CBA BPH a   6     -12.465 -13.256  -5.017  1.00 41.75           C
HETATM  498  CGA BPH a   6     -12.667 -14.550  -4.273  1.00 43.78           C
HETATM  499  O1A BPH a   6     -11.799 -15.308  -3.891  1.00 44.53           O
HETATM  500  O2A BPH a   6     -13.978 -14.724  -4.091  1.00 45.65           O
HETATM  501  C1  BPH a   6     -14.439 -15.881  -3.385  1.00 51.11           C
HETATM  502  C2B BPH a   6      -9.941  -8.058  -0.012  1.00 31.78           C
HETATM  503  CMB BPH a   6     -11.238  -8.040   0.739  1.00 31.55           C
HETATM  504  C3B BPH a   6      -8.713  -7.550   0.371  1.00 32.31           C
HETATM  505  CAB BPH a   6      -8.355  -6.816   1.621  1.00 36.27           C
HETATM  506  OBB BPH a   6      -7.490  -5.953   1.574  1.00 33.94           O
HETATM  507  CBB BPH a   6      -9.050  -7.145   2.918  1.00 31.42           C
HETATM  508  C2C BPH a   6      -4.048  -7.074  -1.558  1.00 31.36           C
HETATM  509  CMC BPH a   6      -3.966  -5.599  -1.161  1.00 33.18           C
HETATM  510  C3C BPH a   6      -3.368  -7.444  -2.902  1.00 34.37           C
HETATM  511  CAC BPH a   6      -2.063  -8.224  -2.652  1.00 37.94           C
HETATM  512  CBC BPH a   6      -1.284  -8.747  -3.858  1.00 38.96           C
HETATM  513  C2D BPH a   6      -5.207 -10.128  -6.852  1.00 30.58           C
HETATM  514  CMD BPH a   6      -4.038  -9.946  -7.767  1.00 30.97           C
HETATM  515  C3D BPH a   6      -6.457 -10.751  -7.072  1.00 30.88           C
HETATM  516  CAD BPH a   6      -7.263 -11.474  -8.044  1.00 34.73           C
HETATM  517  OBD BPH a   6      -6.992 -11.892  -9.161  1.00 33.40           O
HETATM  518  CBD BPH a   6      -8.698 -11.637  -7.392  1.00 35.34           C
HETATM  519  CGD BPH a   6      -9.733 -11.019  -8.310  1.00 37.22           C
HETATM  520  O1D BPH a   6     -10.527 -11.630  -9.002  1.00 34.11           O
HETATM  521  O2D BPH a   6      -9.683  -9.671  -8.304  1.00 33.55           O
HETATM  522  CED BPH a   6     -10.672  -9.031  -9.117  1.00 35.82           C
HETATM  523  HNB BPH a   6      -8.080  -8.788  -2.563  1.00  0.00           H
HETATM  524  HND BPH a   6      -6.776  -9.603  -4.070  1.00  0.00           H
HETATM  525  HHB BPH a   6     -11.766  -9.189  -1.751  1.00  0.00           H
HETATM  526  HHC BPH a   6      -6.135  -6.813   0.104  1.00  0.00           H
HETATM  527  HHD BPH a   6      -3.405  -8.601  -5.395  1.00  0.00           H
HETATM  528  H2A BPH a   6     -11.413 -11.083  -6.247  1.00  0.00           H
HETATM  529 HAA1 BPH a   6     -10.703 -12.836  -3.840  1.00  0.00           H
HETATM  530 HAA2 BPH a   6     -10.369 -13.273  -5.503  1.00  0.00           H
HETATM  531  H3A BPH a   6     -12.416 -10.903  -3.584  1.00  0.00           H
HETATM  532 HMA1 BPH a   6     -11.859  -8.581  -5.512  1.00  0.00           H
HETATM  533 HMA2 BPH a   6     -12.916  -8.513  -4.098  1.00  0.00           H
HETATM  534 HMA3 BPH a   6     -13.343  -9.562  -5.459  1.00  0.00           H
HETATM  535 HBA1 BPH a   6     -12.714 -13.425  -6.071  1.00  0.00           H
HETATM  536 HBA2 BPH a   6     -13.216 -12.553  -4.644  1.00  0.00           H
HETATM  537  H1A BPH a   6     -13.881 -16.020  -2.455  1.00  0.00           H
HETATM  538  H1B BPH a   6     -14.350 -16.789  -3.982  1.00  0.00           H
HETATM  539 HMB1 BPH a   6     -11.269  -8.850   1.472  1.00  0.00           H
HETATM  540 HMB2 BPH a   6     -12.094  -8.166   0.071  1.00  0.00           H
HETATM  541 HMB3 BPH a   6     -11.377  -7.106   1.285  1.00  0.00           H
HETATM  542 HBB1 BPH a   6      -9.293  -8.207   3.005  1.00  0.00           H
HETATM  543 HBB2 BPH a   6      -9.986  -6.581   3.006  1.00  0.00           H
HETATM  544 HBB3 BPH a   6      -8.409  -6.844   3.749  1.00  0.00           H
HETATM  545  H2C BPH a   6      -3.568  -7.654  -0.757  1.00  0.00           H
HETATM  546 HMC1 BPH a   6      -4.434  -5.410  -0.192  1.00  0.00           H
HETATM  547 HMC2 BPH a   6      -4.460  -4.966  -1.904  1.00  0.00           H
HETATM  548 HMC3 BPH a   6      -2.916  -5.297  -1.074  1.00  0.00           H
HETATM  549  H3C BPH a   6      -3.133  -6.536  -3.478  1.00  0.00           H
HETATM  550 HAC1 BPH a   6      -2.293  -9.074  -2.002  1.00  0.00           H
HETATM  551 HAC2 BPH a   6      -1.400  -7.576  -2.066  1.00  0.00           H
HETATM  552 HBC1 BPH a   6      -0.940  -7.936  -4.514  1.00  0.00           H
HETATM  553 HBC2 BPH a   6      -1.857  -9.463  -4.453  1.00  0.00           H
HETATM  554 HBC3 BPH a   6      -0.414  -9.287  -3.483  1.00  0.00           H
HETATM  555 HMD1 BPH a   6      -3.100 -10.097  -7.225  1.00  0.00           H
HETATM  556 HMD2 BPH a   6      -3.993  -8.924  -8.166  1.00  0.00           H
HETATM  557 HMD3 BPH a   6      -4.077 -10.646  -8.606  1.00  0.00           H
HETATM  558  HBD BPH a   6      -8.923 -12.707  -7.342  1.00  0.00           H
HETATM  559 HED1 BPH a   6     -11.676  -9.319  -8.795  1.00  0.00           H
HETATM  560 HED2 BPH a   6     -10.545  -9.309 -10.167  1.00  0.00           H
HETATM  561 HED3 BPH a   6     -10.525  -7.960  -8.977  1.00  0.00           H
HETATM  562 HCAP BPH a   6     -15.463 -15.575  -3.200  1.00 51.11           H
ENDMDL
MODEL        4
ATOM      1  CB  HIS L 153       8.313   9.577  12.845  1.00 33.47           C
ATOM      2  ND1 HIS L 153       9.345   7.819  11.334  1.00 31.43           N
ATOM      3  CG  HIS L 153       8.309   8.656  11.683  1.00 31.60           C
ATOM      4  CE1 HIS L 153       9.048   7.223  10.164  1.00 32.91           C
ATOM      5  NE2 HIS L 153       7.871   7.637   9.728  1.00 29.40           N
ATOM      6  CD2 HIS L 153       7.400   8.526  10.671  1.00 32.25           C
ATOM      7 1HB  HIS L 153       7.474  10.267  12.705  1.00  0.00           H
ATOM      8 2HB  HIS L 153       9.215  10.195  12.846  1.00  0.00           H
ATOM      9  HD1 HIS L 153      10.190   7.656  11.876  1.00  0.00           H
ATOM     10  HE1 HIS L 153       9.677   6.483   9.696  1.00  0.00           H
ATOM     11  HD2 HIS L 153       6.458   9.034  10.551  1.00  0.00           H
ATOM     12 HCAP HIS L 153       8.225   9.183  13.869  1.00 33.47           H
ATOM     13  CB  HIS L 173      -8.861   5.954  10.347  1.00 30.93           C
ATOM     14  ND1 HIS L 173      -7.642   3.863  10.982  1.00 29.75           N
ATOM     15  CG  HIS L 173      -7.613   5.163  10.511  1.00 29.73           C
ATOM     16  CE1 HIS L 173      -6.374   3.476  11.209  1.00 31.49           C
ATOM     17  NE2 HIS L 173      -5.527   4.444  10.903  1.00 27.50           N
ATOM     18  CD2 HIS L 173      -6.288   5.504  10.468  1.00 29.51           C
ATOM     19 1HB  HIS L 173      -8.709   6.952  10.766  1.00  0.00           H
ATOM     20 2HB  HIS L 173      -9.612   5.445  10.938  1.00  0.00           H
ATOM     21  HD1 HIS L 173      -8.455   3.237  11.021  1.00  0.00           H
ATOM     22  HE1 HIS L 173      -6.095   2.503  11.582  1.00  0.00           H
ATOM     23  HD2 HIS L 173      -5.837   6.447  10.197  1.00  0.00           H
ATOM     24 HCAP HIS L 173      -9.256   6.109   9.335  1.00 30.93           H
TER      25      HIS L 173
ATOM     26  CB  HIS M 182     -11.862  -8.817  11.860  1.00 34.09           C
ATOM     27  ND1 HIS M 182     -12.610  -6.643  10.699  1.00 35.93           N
ATOM     28  CG  HIS M 182     -11.805  -7.758  10.812  1.00 33.06           C
ATOM     29  CE1 HIS M 182     -12.246  -5.958   9.596  1.00 34.42           C
ATOM     30  NE2 HIS M 182     -11.254  -6.577   8.971  1.00 29.34           N
ATOM     31  CD2 HIS M 182     -10.970  -7.695   9.729  1.00 32.02           C
ATOM     32 1HB  HIS M 182     -11.060  -9.515  11.611  1.00  0.00           H
ATOM     33 2HB  HIS M 182     -12.786  -9.402  11.821  1.00  0.00           H
ATOM     34  HD1 HIS M 182     -13.326  -6.341  11.367  1.00  0.00           H
ATOM     35  HE1 HIS M 182     -12.690  -5.020   9.299  1.00  0.00           H
ATOM     36  HD2 HIS M 182     -10.194  -8.389   9.446  1.00  0.00           H
ATOM     37 HCAP HIS M 182     -11.713  -8.542  12.914  1.00 34.09           H
ATOM     38  CB  HIS M 202       4.972  -5.123  10.458  1.00 31.72           C
ATOM     39  ND1 HIS M 202       3.793  -3.017  11.163  1.00 29.63           N
ATOM     40  CG  HIS M 202       3.742  -4.291  10.625  1.00 27.58           C
ATOM     41  CE1 HIS M 202       2.530  -2.552  11.251  1.00 27.53           C
ATOM     42  NE2 HIS M 202       1.665  -3.446  10.804  1.00 30.63           N
ATOM     43  CD2 HIS M 202       2.409  -4.539  10.417  1.00 31.16           C
ATOM     44 1HB  HIS M 202       4.772  -6.150  10.784  1.00  0.00           H
ATOM     45 2HB  HIS M 202       5.744  -4.716  11.104  1.00  0.00           H
ATOM     46  HD1 HIS M 202       4.640  -2.457  11.303  1.00  0.00           H
ATOM     47  HE1 HIS M 202       2.271  -1.580  11.641  1.00  0.00           H
ATOM     48  HD2 HIS M 202       1.927  -5.427  10.038  1.00  0.00           H
ATOM     49 HCAP HIS M 202       5.370  -5.204   9.437  1.00 31.72           H
TER      50      HIS M 202
HETATM   51  NA  BCL a   1      -2.908   4.963   9.057  1.00 26.37           N
HETATM   52  NB  BCL a   1      -3.425   2.238  10.223  1.00 29.93           N1-
HETATM   53  NC  BCL a   1      -3.356   3.364  13.009  1.00 28.40           N
HETATM   54  ND  BCL a   1      -2.766   5.930  11.830  1.00 28.09           N1-
HETATM   55  C1A BCL a   1      -2.582   6.247   8.732  1.00 28.89           C
HETATM   56  CHA BCL a   1      -2.280   7.190   9.701  1.00 30.25           C
HETATM   57  C4D BCL a   1      -2.377   6.971  11.086  1.00 28.10           C
HETATM   58  C1B BCL a   1      -3.400   1.921   8.892  1.00 29.68           C
HETATM   59  CHB BCL a   1      -3.290   2.867   7.851  1.00 28.54           C
HETATM   60  C4A BCL a   1      -3.114   4.238   7.932  1.00 30.13           C
HETATM   61  C1C BCL a   1      -3.506   2.045  13.285  1.00 28.99           C
HETATM   62  CHC BCL a   1      -3.635   1.022  12.342  1.00 29.63           C
HETATM   63  C4B BCL a   1      -3.569   1.081  10.930  1.00 29.15           C
HETATM   64  C1D BCL a   1      -2.589   6.318  13.146  1.00 27.85           C
HETATM   65  CHD BCL a   1      -2.753   5.415  14.213  1.00 30.14           C
HETATM   66  C4C BCL a   1      -3.039   4.057  14.138  1.00 30.76           C
HETATM   67  C2A BCL a   1      -2.542   6.447   7.222  1.00 31.26           C
HETATM   68  CAA BCL a   1      -1.090   6.581   6.723  1.00 29.16           C
HETATM   69  C3A BCL a   1      -3.239   5.155   6.728  1.00 31.15           C
HETATM   70  CMA BCL a   1      -4.740   5.344   6.456  1.00 26.51           C
HETATM   71  CBA BCL a   1      -0.943   7.010   5.252  1.00 28.92           C
HETATM   72  CGA BCL a   1      -0.844   8.507   5.080  1.00 30.43           C
HETATM   73  O1A BCL a   1      -1.256   9.340   5.857  1.00 33.65           O
HETATM   74  O2A BCL a   1      -0.175   8.842   3.937  1.00 28.06           O
HETATM   75  C1  BCL a   1       0.029  10.245   3.743  1.00 26.93           C
HETATM   76  C2B BCL a   1      -3.542   0.497   8.713  1.00 29.31           C
HETATM   77  CMB BCL a   1      -3.606  -0.188   7.378  1.00 25.48           C
HETATM   78  C3B BCL a   1      -3.640  -0.048   9.996  1.00 29.23           C
HETATM   79  CAB BCL a   1      -3.749  -1.462  10.382  1.00 33.04           C
HETATM   80  OBB BCL a   1      -3.721  -1.817  11.565  1.00 31.86           O
HETATM   81  CBB BCL a   1      -3.900  -2.549   9.330  1.00 28.04           C
HETATM   82  C2C BCL a   1      -3.431   1.777  14.785  1.00 30.28           C
HETATM   83  CMC BCL a   1      -4.758   1.293  15.386  1.00 30.74           C
HETATM   84  C3C BCL a   1      -2.928   3.134  15.341  1.00 29.63           C
HETATM   85  CAC BCL a   1      -1.487   3.070  15.891  1.00 31.00           C
HETATM   86  CBC BCL a   1      -1.408   2.354  17.238  1.00 33.74           C
HETATM   87  C2D BCL a   1      -2.097   7.675  13.216  1.00 30.41           C
HETATM   88  CMD BCL a   1      -1.860   8.476  14.451  1.00 29.22           C
HETATM   89  C3D BCL a   1      -1.935   8.063  11.887  1.00 28.59           C
HETATM   90  CAD BCL a   1      -1.393   9.085  11.022  1.00 31.98           C
HETATM   91  OBD BCL a   1      -0.793  10.123  11.265  1.00 32.42           O
HETATM   92  CBD BCL a   1      -1.652   8.563   9.539  1.00 28.00           C
HETATM   93  CGD BCL a   1      -2.449   9.573   8.761  1.00 30.26           C
HETATM   94  O1D BCL a   1      -3.631   9.492   8.500  1.00 30.16           O
HETATM   95  O2D BCL a   1      -1.671  10.628   8.425  1.00 29.97           O
HETATM   96  CED BCL a   1      -2.291  11.669   7.673  1.00 32.39           C
HETATM   97  HHB BCL a   1      -3.372   2.481   6.840  1.00  0.00           H
HETATM   98  HHC BCL a   1      -3.713   0.023  12.744  1.00  0.00           H
HETATM   99  HHD BCL a   1      -2.518   5.801  15.197  1.00  0.00           H
HETATM  100  H2A BCL a   1      -3.107   7.339   6.941  1.00  0.00           H
HETATM  101 HAA1 BCL a   1      -0.575   5.630   6.882  1.00  0.00           H
HETATM  102 HAA2 BCL a   1      -0.575   7.311   7.344  1.00  0.00           H
HETATM  103  H3A BCL a   1      -2.753   4.742   5.836  1.00  0.00           H
HETATM  104 HMA1 BCL a   1      -5.265   5.611   7.379  1.00  0.00           H
HETATM  105 HMA2 BCL a   1      -5.187   4.419   6.079  1.00  0.00           H
HETATM  106 HMA3 BCL a   1      -4.912   6.142   5.735  1.00  0.00           H
HETATM  107 HBA1 BCL a   1      -1.814   6.677   4.682  1.00  0.00           H
HETATM  108 HBA2 BCL a   1      -0.067   6.559   4.780  1.00  0.00           H
HETATM  109  H1A BCL a   1      -0.201  10.784   4.656  1.00  0.00           H
HETATM  110  H1B BCL a   1      -0.638  10.590   2.945  1.00  0.00           H
HETATM  111 HMB1 BCL a   1      -3.386   0.508   6.566  1.00  0.00           H
HETATM  112 HMB2 BCL a   1      -4.600  -0.609   7.186  1.00  0.00           H
HETATM  113 HMB3 BCL a   1      -2.883  -1.003   7.304  1.00  0.00           H
HETATM  114 HBB1 BCL a   1      -2.968  -2.678   8.772  1.00  0.00           H
HETATM  115 HBB2 BCL a   1      -4.688  -2.326   8.606  1.00  0.00           H
HETATM  116 HBB3 BCL a   1      -4.123  -3.484   9.846  1.00  0.00           H
HETATM  117  H2C BCL a   1      -2.682   1.001  14.971  1.00  0.00           H
HETATM  118 HMC1 BCL a   1      -5.001   0.278  15.070  1.00  0.00           H
HETATM  119 HMC2 BCL a   1      -5.592   1.931  15.084  1.00  0.00           H
HETATM  120 HMC3 BCL a   1      -4.714   1.296  16.477  1.00  0.00           H
HETATM  121  H3C BCL a   1      -3.573   3.484  16.152  1.00  0.00           H
HETATM  122 HAC1 BCL a   1      -1.095   4.088  15.995  1.00  0.00           H
HETATM  123 HAC2 BCL a   1      -0.845   2.571  15.149  1.00  0.00           H
HETATM  124 HBC1 BCL a   1      -1.911   1.382  17.221  1.00  0.00           H
HETATM  125 HBC2 BCL a   1      -1.878   2.955  18.024  1.00  0.00           H
HETATM  126 HBC3 BCL a   1      -0.375   2.175  17.546  1.00  0.00           H
HETATM  127 HMD1 BCL a   1      -1.372   7.886  15.230  1.00  0.00           H
HETATM  128 HMD2 BCL a   1      -2.817   8.821  14.863  1.00  0.00           H
HETATM  129 HMD3 BCL a   1      -1.243   9.351  14.232  1.00  0.00           H
HETATM  130  HBD BCL a   1      -0.669   8.511   9.074  1.00  0.00           H
HETATM  131 HED1 BCL a   1      -3.261  11.936   8.097  1.00  0.00           H
HETATM  132 HED2 BCL a   1      -2.418  11.349   6.636  1.00  0.00           H
HETATM  133 HED3 BCL a   1      -1.608  12.519   7.715  1.00  0.00           H
HETATM  134 HCAP BCL a   1       1.058  10.404   3.431  1.00 26.93           H
HETATM  135 MG   BCL a   1      -3.446   4.174  11.011  1.00 29.77          Mg
HETATM  136  NA  BCL a   2       8.509   6.192   6.848  1.00 29.10           N
HETATM  137  NB  BCL a   2       7.406   8.973   6.773  1.00 26.73           N1-
HETATM  138  NC  BCL a   2       5.083   8.196   8.442  1.00 28.57           N
HETATM  139  ND  BCL a   2       6.014   5.514   8.287  1.00 27.02           N1-
HETATM  140  C1A BCL a   2       8.742   4.856   6.910  1.00 27.42           C
HETATM  141  CHA BCL a   2       7.900   3.986   7.589  1.00 30.49           C
HETATM  142  C4D BCL a   2       6.703   4.366   8.215  1.00 26.35           C
HETATM  143  C1B BCL a   2       8.526   9.132   5.999  1.00 28.59           C
HETATM  144  CHB BCL a   2       9.500   8.131   5.758  1.00 27.80           C
HETATM  145  C4A BCL a   2       9.510   6.810   6.158  1.00 27.16           C
HETATM  146  C1C BCL a   2       4.836   9.531   8.314  1.00 27.70           C
HETATM  147  CHC BCL a   2       5.597  10.426   7.586  1.00 27.98           C
HETATM  148  C4B BCL a   2       6.753  10.166   6.809  1.00 29.96           C
HETATM  149  C1D BCL a   2       4.952   5.259   9.136  1.00 27.53           C
HETATM  150  CHD BCL a   2       3.986   6.240   9.428  1.00 28.19           C
HETATM  151  C4C BCL a   2       4.036   7.583   9.043  1.00 26.06           C
HETATM  152  C2A BCL a   2       9.940   4.469   6.056  1.00 26.93           C
HETATM  153  CAA BCL a   2       9.455   3.866   4.716  1.00 27.34           C
HETATM  154  C3A BCL a   2      10.655   5.833   5.900  1.00 29.63           C
HETATM  155  CMA BCL a   2      11.785   6.024   6.929  1.00 28.34           C
HETATM  156  CBA BCL a   2       8.451   4.758   3.980  1.00 28.77           C
HETATM  157  CGA BCL a   2       8.108   4.265   2.602  1.00 32.19           C
HETATM  158  O1A BCL a   2       8.644   3.348   2.019  1.00 33.21           O
HETATM  159  O2A BCL a   2       7.110   5.021   2.072  1.00 33.36           O
HETATM  160  C1  BCL a   2       6.728   4.745   0.715  1.00 32.73           C
HETATM  161  C2B BCL a   2       8.595  10.468   5.495  1.00 27.54           C
HETATM  162  CMB BCL a   2       9.667  10.936   4.555  1.00 26.72           C
HETATM  163  C3B BCL a   2       7.472  11.137   6.001  1.00 27.12           C
HETATM  164  CAB BCL a   2       7.020  12.516   5.809  1.00 31.39           C
HETATM  165  OBB BCL a   2       5.851  12.860   5.999  1.00 33.53           O
HETATM  166  CBB BCL a   2       8.005  13.602   5.402  1.00 29.21           C
HETATM  167  C2C BCL a   2       3.569   9.906   9.070  1.00 25.42           C
HETATM  168  CMC BCL a   2       3.888  10.443  10.476  1.00 28.75           C
HETATM  169  C3C BCL a   2       2.857   8.542   9.120  1.00 27.09           C
HETATM  170  CAC BCL a   2       1.941   8.292   7.897  1.00 25.35           C
HETATM  171  CBC BCL a   2       2.644   8.286   6.533  1.00 29.34           C
HETATM  172  C2D BCL a   2       4.992   3.882   9.615  1.00 29.77           C
HETATM  173  CMD BCL a   2       4.068   3.269  10.614  1.00 30.78           C
HETATM  174  C3D BCL a   2       6.103   3.334   8.990  1.00 24.65           C
HETATM  175  CAD BCL a   2       6.935   2.145   8.866  1.00 31.35           C
HETATM  176  OBD BCL a   2       6.826   1.055   9.391  1.00 32.44           O
HETATM  177  CBD BCL a   2       8.112   2.502   7.882  1.00 30.91           C
HETATM  178  CGD BCL a   2       9.457   2.165   8.523  1.00 32.81           C
HETATM  179  O1D BCL a   2      10.272   1.396   8.058  1.00 34.86           O
HETATM  180  O2D BCL a   2       9.621   2.844   9.669  1.00 35.60           O
HETATM  181  CED BCL a   2      10.795   2.520  10.440  1.00 34.19           C
HETATM  182  HHB BCL a   2      10.357   8.454   5.181  1.00  0.00           H
HETATM  183  HHC BCL a   2       5.237  11.446   7.551  1.00  0.00           H
HETATM  184  HHD BCL a   2       3.116   5.931  10.002  1.00  0.00           H
HETATM  185  H2A BCL a   2      10.579   3.728   6.546  1.00  0.00           H
HETATM  186 HAA1 BCL a   2       8.996   2.889   4.905  1.00  0.00           H
HETATM  187 HAA2 BCL a   2      10.321   3.672   4.075  1.00  0.00           H
HETATM  188  H3A BCL a   2      11.077   5.949   4.896  1.00  0.00           H
HETATM  189 HMA1 BCL a   2      11.421   5.837   7.946  1.00  0.00           H
HETATM  190 HMA2 BCL a   2      12.176   7.046   6.898  1.00  0.00           H
HETATM  191 HMA3 BCL a   2      12.611   5.330   6.735  1.00  0.00           H
HETATM  192 HBA1 BCL a   2       8.832   5.781   3.864  1.00  0.00           H
HETATM  193 HBA2 BCL a   2       7.522   4.861   4.552  1.00  0.00           H
HETATM  194  H1A BCL a   2       5.749   5.207   0.581  1.00  0.00           H
HETATM  195  H1B BCL a   2       6.676   3.673   0.547  1.00  0.00           H
HETATM  196 HMB1 BCL a   2       9.969  10.134   3.875  1.00  0.00           H
HETATM  197 HMB2 BCL a   2      10.588  11.232   5.070  1.00  0.00           H
HETATM  198 HMB3 BCL a   2       9.343  11.782   3.952  1.00  0.00           H
HETATM  199 HBB1 BCL a   2       7.816  13.897   4.368  1.00  0.00           H
HETATM  200 HBB2 BCL a   2       9.055  13.332   5.518  1.00  0.00           H
HETATM  201 HBB3 BCL a   2       7.787  14.483   6.008  1.00  0.00           H
HETATM  202  H2C BCL a   2       2.986  10.650   8.517  1.00  0.00           H
HETATM  203 HMC1 BCL a   2       4.557  11.304  10.424  1.00  0.00           H
HETATM  204 HMC2 BCL a   2       4.369   9.673  11.089  1.00  0.00           H
HETATM  205 HMC3 BCL a   2       2.972  10.745  10.992  1.00  0.00           H
HETATM  206  H3C BCL a   2       2.266   8.415  10.033  1.00  0.00           H
HETATM  207 HAC1 BCL a   2       1.152   9.055   7.895  1.00  0.00           H
HETATM  208 HAC2 BCL a   2       1.464   7.319   8.053  1.00  0.00           H
HETATM  209 HBC1 BCL a   2       3.453   7.553   6.510  1.00  0.00           H
HETATM  210 HBC2 BCL a   2       3.070   9.260   6.281  1.00  0.00           H
HETATM  211 HBC3 BCL a   2       1.957   8.012   5.732  1.00  0.00           H
HETATM  212 HMD1 BCL a   2       3.114   2.971  10.161  1.00  0.00           H
HETATM  213 HMD2 BCL a   2       3.835   3.963  11.428  1.00  0.00           H
HETATM  214 HMD3 BCL a   2       4.522   2.377  11.048  1.00  0.00           H
HETATM  215  HBD BCL a   2       8.026   1.859   6.999  1.00  0.00           H
HETATM  216 HED1 BCL a   2      11.697   2.679   9.844  1.00  0.00           H
HETATM  217 HED2 BCL a   2      10.755   1.476  10.757  1.00  0.00           H
HETATM  218 HED3 BCL a   2      10.775   3.186  11.300  1.00  0.00           H
HETATM  219 HCAP BCL a   2       7.442   5.232   0.055  1.00 32.73           H
HETATM  220 MG   BCL a   2       6.938   7.294   7.885  1.00 28.27          Mg
HETATM  221  NA  BCL a   3     -11.721  -5.158   5.988  1.00 33.06           N
HETATM  222  NB  BCL a   3     -10.504  -7.850   5.981  1.00 32.81           N1-
HETATM  223  NC  BCL a   3      -8.304  -6.999   7.800  1.00 30.92           N
HETATM  224  ND  BCL a   3      -9.349  -4.381   7.582  1.00 29.11           N1-
HETATM  225  C1A BCL a   3     -11.961  -3.819   5.948  1.00 33.54           C
HETATM  226  CHA BCL a   3     -11.189  -2.914   6.662  1.00 33.06           C
HETATM  227  C4D BCL a   3     -10.043  -3.251   7.405  1.00 31.15           C
HETATM  228  C1B BCL a   3     -11.612  -8.105   5.214  1.00 31.09           C
HETATM  229  CHB BCL a   3     -12.652  -7.171   4.974  1.00 33.45           C
HETATM  230  C4A BCL a   3     -12.681  -5.828   5.293  1.00 33.59           C
HETATM  231  C1C BCL a   3      -7.937  -8.290   7.606  1.00 30.81           C
HETATM  232  CHC BCL a   3      -8.550  -9.161   6.721  1.00 30.61           C
HETATM  233  C4B BCL a   3      -9.709  -8.957   5.941  1.00 31.64           C
HETATM  234  C1D BCL a   3      -8.408  -4.094   8.560  1.00 29.45           C
HETATM  235  CHD BCL a   3      -7.536  -5.065   9.073  1.00 29.86           C
HETATM  236  C4C BCL a   3      -7.475  -6.403   8.691  1.00 33.20           C
HETATM  237  C2A BCL a   3     -13.079  -3.509   4.959  1.00 34.16           C
HETATM  238  CAA BCL a   3     -12.465  -3.067   3.604  1.00 33.72           C
HETATM  239  C3A BCL a   3     -13.799  -4.875   4.873  1.00 33.43           C
HETATM  240  CMA BCL a   3     -15.010  -4.975   5.818  1.00 32.10           C
HETATM  241  CBA BCL a   3     -11.386  -4.032   3.085  1.00 36.13           C
HETATM  242  CGA BCL a   3     -10.809  -3.624   1.759  1.00 40.50           C
HETATM  243  O1A BCL a   3     -10.427  -2.515   1.444  1.00 45.60           O
HETATM  244  O2A BCL a   3     -10.767  -4.693   0.923  1.00 42.88           O
HETATM  245  C1  BCL a   3     -10.292  -4.512  -0.410  1.00 48.67           C
HETATM  246  C2B BCL a   3     -11.536  -9.421   4.652  1.00 33.27           C
HETATM  247  CMB BCL a   3     -12.652 -10.044   3.861  1.00 36.48           C
HETATM  248  C3B BCL a   3     -10.301  -9.948   5.069  1.00 32.80           C
HETATM  249  CAB BCL a   3      -9.664 -11.221   4.715  1.00 37.36           C
HETATM  250  OBB BCL a   3      -8.533 -11.556   5.070  1.00 38.29           O
HETATM  251  CBB BCL a   3     -10.456 -12.142   3.827  1.00 38.19           C
HETATM  252  C2C BCL a   3      -6.770  -8.692   8.494  1.00 34.53           C
HETATM  253  CMC BCL a   3      -7.148  -9.802   9.488  1.00 32.33           C
HETATM  254  C3C BCL a   3      -6.424  -7.365   9.211  1.00 34.13           C
HETATM  255  CAC BCL a   3      -4.992  -6.853   9.023  1.00 34.08           C
HETATM  256  CBC BCL a   3      -4.622  -6.482   7.587  1.00 30.85           C
HETATM  257  C2D BCL a   3      -8.510  -2.712   8.983  1.00 28.97           C
HETATM  258  CMD BCL a   3      -7.709  -2.058  10.059  1.00 32.88           C
HETATM  259  C3D BCL a   3      -9.554  -2.195   8.225  1.00 29.23           C
HETATM  260  CAD BCL a   3     -10.432  -1.060   8.065  1.00 33.49           C
HETATM  261  OBD BCL a   3     -10.458   0.002   8.663  1.00 33.57           O
HETATM  262  CBD BCL a   3     -11.493  -1.448   6.968  1.00 32.47           C
HETATM  263  CGD BCL a   3     -12.889  -1.241   7.526  1.00 36.63           C
HETATM  264  O1D BCL a   3     -13.756  -0.549   7.036  1.00 39.68           O
HETATM  265  O2D BCL a   3     -13.073  -1.946   8.659  1.00 36.63           O
HETATM  266  CED BCL a   3     -14.361  -1.762   9.262  1.00 44.40           C
HETATM  267  HHB BCL a   3     -13.510  -7.532   4.416  1.00  0.00           H
HETATM  268  HHC BCL a   3      -8.096 -10.136   6.609  1.00  0.00           H
HETATM  269  HHD BCL a   3      -6.838  -4.748   9.841  1.00  0.00           H
HETATM  270  H2A BCL a   3     -13.742  -2.708   5.301  1.00  0.00           H
HETATM  271 HAA1 BCL a   3     -12.025  -2.075   3.707  1.00  0.00           H
HETATM  272 HAA2 BCL a   3     -13.275  -2.983   2.867  1.00  0.00           H
HETATM  273  H3A BCL a   3     -14.135  -5.082   3.848  1.00  0.00           H
HETATM  274 HMA1 BCL a   3     -14.710  -4.772   6.853  1.00  0.00           H
HETATM  275 HMA2 BCL a   3     -15.449  -5.978   5.792  1.00  0.00           H
HETATM  276 HMA3 BCL a   3     -15.783  -4.249   5.541  1.00  0.00           H
HETATM  277 HBA1 BCL a   3     -11.764  -5.051   2.998  1.00  0.00           H
HETATM  278 HBA2 BCL a   3     -10.557  -4.059   3.803  1.00  0.00           H
HETATM  279  H1A BCL a   3     -10.164  -5.505  -0.832  1.00  0.00           H
HETATM  280  H1B BCL a   3      -9.345  -3.966  -0.429  1.00  0.00           H
HETATM  281 HMB1 BCL a   3     -13.398  -9.299   3.578  1.00  0.00           H
HETATM  282 HMB2 BCL a   3     -13.173 -10.811   4.452  1.00  0.00           H
HETATM  283 HMB3 BCL a   3     -12.315 -10.531   2.943  1.00  0.00           H
HETATM  284 HBB1 BCL a   3     -10.588 -11.664   2.852  1.00  0.00           H
HETATM  285 HBB2 BCL a   3     -11.451 -12.303   4.240  1.00  0.00           H
HETATM  286 HBB3 BCL a   3      -9.931 -13.088   3.706  1.00  0.00           H
HETATM  287  H2C BCL a   3      -5.934  -9.044   7.876  1.00  0.00           H
HETATM  288 HMC1 BCL a   3      -7.535 -10.687   8.973  1.00  0.00           H
HETATM  289 HMC2 BCL a   3      -7.919  -9.454  10.185  1.00  0.00           H
HETATM  290 HMC3 BCL a   3      -6.280 -10.105  10.083  1.00  0.00           H
HETATM  291  H3C BCL a   3      -6.570  -7.505  10.279  1.00  0.00           H
HETATM  292 HAC1 BCL a   3      -4.329  -7.634   9.404  1.00  0.00           H
HETATM  293 HAC2 BCL a   3      -4.841  -5.985   9.674  1.00  0.00           H
HETATM  294 HBC1 BCL a   3      -5.382  -5.838   7.132  1.00  0.00           H
HETATM  295 HBC2 BCL a   3      -4.503  -7.363   6.945  1.00  0.00           H
HETATM  296 HBC3 BCL a   3      -3.680  -5.929   7.582  1.00  0.00           H
HETATM  297 HMD1 BCL a   3      -6.666  -1.917   9.756  1.00  0.00           H
HETATM  298 HMD2 BCL a   3      -7.688  -2.667  10.970  1.00  0.00           H
HETATM  299 HMD3 BCL a   3      -8.125  -1.081  10.313  1.00  0.00           H
HETATM  300  HBD BCL a   3     -11.395  -0.779   6.109  1.00  0.00           H
HETATM  301 HED1 BCL a   3     -15.155  -1.992   8.547  1.00  0.00           H
HETATM  302 HED2 BCL a   3     -14.481  -0.732   9.600  1.00  0.00           H
HETATM  303 HED3 BCL a   3     -14.383  -2.448  10.105  1.00  0.00           H
HETATM  304 HCAP BCL a   3     -11.038  -3.974  -0.977  1.00 48.67           H
HETATM  305 MG   BCL a   3     -10.209  -6.192   7.177  1.00 33.15          Mg
HETATM  306  NA  BCL a   4      -0.649  -3.585   8.360  1.00 28.87           N
HETATM  307  NB  BCL a   4      -0.319  -1.025   9.935  1.00 30.59           N1-
HETATM  308  NC  BCL a   4      -0.841  -2.455  12.475  1.00 29.12           N
HETATM  309  ND  BCL a   4      -1.295  -4.825  10.942  1.00 28.30           N1-
HETATM  310  C1A BCL a   4      -0.771  -4.848   7.856  1.00 30.17           C
HETATM  311  CHA BCL a   4      -1.053  -5.919   8.682  1.00 29.54           C
HETATM  312  C4D BCL a   4      -1.295  -5.833  10.065  1.00 33.52           C
HETATM  313  C1B BCL a   4      -0.255  -0.544   8.657  1.00 29.77           C
HETATM  314  CHB BCL a   4      -0.331  -1.327   7.491  1.00 28.12           C
HETATM  315  C4A BCL a   4      -0.474  -2.693   7.359  1.00 30.39           C
HETATM  316  C1C BCL a   4      -0.535  -1.228  12.958  1.00 30.68           C
HETATM  317  CHC BCL a   4      -0.221  -0.104  12.194  1.00 30.15           C
HETATM  318  C4B BCL a   4      -0.198   0.040  10.787  1.00 31.38           C
HETATM  319  C1D BCL a   4      -1.578  -5.395  12.171  1.00 31.70           C
HETATM  320  CHD BCL a   4      -1.595  -4.620  13.348  1.00 29.12           C
HETATM  321  C4C BCL a   4      -1.279  -3.269  13.471  1.00 31.04           C
HETATM  322  C2A BCL a   4      -0.575  -4.874   6.342  1.00 29.64           C
HETATM  323  CAA BCL a   4      -1.738  -5.517   5.573  1.00 32.36           C
HETATM  324  C3A BCL a   4      -0.444  -3.369   6.002  1.00 28.72           C
HETATM  325  CMA BCL a   4       0.799  -2.977   5.215  1.00 28.92           C
HETATM  326  CBA BCL a   4      -1.495  -5.559   4.067  1.00 31.77           C
HETATM  327  CGA BCL a   4      -2.702  -5.884   3.214  1.00 34.86           C
HETATM  328  O1A BCL a   4      -2.728  -5.759   2.001  1.00 31.20           O
HETATM  329  O2A BCL a   4      -3.735  -6.325   3.948  1.00 35.28           O
HETATM  330  C1  BCL a   4      -4.958  -6.610   3.272  1.00 33.62           C
HETATM  331  C2B BCL a   4      -0.062   0.877   8.662  1.00 28.12           C
HETATM  332  CMB BCL a   4       0.078   1.752   7.461  1.00 27.39           C
HETATM  333  C3B BCL a   4      -0.024   1.260  10.001  1.00 29.30           C
HETATM  334  CAB BCL a   4       0.036   2.682  10.390  1.00 34.65           C
HETATM  335  OBB BCL a   4       0.435   3.537   9.600  1.00 34.27           O
HETATM  336  CBB BCL a   4      -0.516   3.121  11.719  1.00 27.99           C
HETATM  337  C2C BCL a   4      -0.564  -1.238  14.481  1.00 31.61           C
HETATM  338  CMC BCL a   4       0.853  -1.391  15.063  1.00 29.76           C
HETATM  339  C3C BCL a   4      -1.412  -2.497  14.774  1.00 30.35           C
HETATM  340  CAC BCL a   4      -2.883  -2.224  15.142  1.00 27.11           C
HETATM  341  CBC BCL a   4      -3.038  -1.601  16.530  1.00 29.28           C
HETATM  342  C2D BCL a   4      -1.772  -6.836  12.037  1.00 31.78           C
HETATM  343  CMD BCL a   4      -2.060  -7.835  13.111  1.00 31.68           C
HETATM  344  C3D BCL a   4      -1.587  -7.080  10.682  1.00 29.20           C
HETATM  345  CAD BCL a   4      -1.586  -8.108   9.660  1.00 29.50           C
HETATM  346  OBD BCL a   4      -1.968  -9.263   9.682  1.00 31.94           O
HETATM  347  CBD BCL a   4      -1.057  -7.408   8.350  1.00 29.02           C
HETATM  348  CGD BCL a   4       0.350  -7.848   8.028  1.00 31.42           C
HETATM  349  O1D BCL a   4       0.698  -8.346   6.981  1.00 32.45           O
HETATM  350  O2D BCL a   4       1.193  -7.574   9.053  1.00 33.78           O
HETATM  351  CED BCL a   4       2.577  -7.860   8.857  1.00 28.96           C
HETATM  352  HHB BCL a   4      -0.228  -0.783   6.559  1.00  0.00           H
HETATM  353  HHC BCL a   4      -0.046   0.793  12.773  1.00  0.00           H
HETATM  354  HHD BCL a   4      -1.889  -5.129  14.260  1.00  0.00           H
HETATM  355  H2A BCL a   4       0.354  -5.407   6.097  1.00  0.00           H
HETATM  356 HAA1 BCL a   4      -2.648  -4.944   5.776  1.00  0.00           H
HETATM  357 HAA2 BCL a   4      -1.921  -6.536   5.916  1.00  0.00           H
HETATM  358  H3A BCL a   4      -1.342  -3.074   5.445  1.00  0.00           H
HETATM  359 HMA1 BCL a   4       1.688  -3.218   5.798  1.00  0.00           H
HETATM  360 HMA2 BCL a   4       0.822  -1.902   5.019  1.00  0.00           H
HETATM  361 HMA3 BCL a   4       0.867  -3.499   4.260  1.00  0.00           H
HETATM  362 HBA1 BCL a   4      -0.716  -6.298   3.839  1.00  0.00           H
HETATM  363 HBA2 BCL a   4      -1.114  -4.603   3.691  1.00  0.00           H
HETATM  364  H1A BCL a   4      -5.194  -5.796   2.585  1.00  0.00           H
HETATM  365  H1B BCL a   4      -5.717  -6.648   4.049  1.00  0.00           H
HETATM  366 HMB1 BCL a   4      -0.153   1.212   6.537  1.00  0.00           H
HETATM  367 HMB2 BCL a   4       1.095   2.145   7.392  1.00  0.00           H
HETATM  368 HMB3 BCL a   4      -0.577   2.624   7.533  1.00  0.00           H
HETATM  369 HBB1 BCL a   4       0.083   2.793  12.563  1.00  0.00           H
HETATM  370 HBB2 BCL a   4      -1.489   2.668  11.880  1.00  0.00           H
HETATM  371 HBB3 BCL a   4      -0.588   4.209  11.738  1.00  0.00           H
HETATM  372  H2C BCL a   4      -1.021  -0.329  14.881  1.00  0.00           H
HETATM  373 HMC1 BCL a   4       1.464  -0.503  14.889  1.00  0.00           H
HETATM  374 HMC2 BCL a   4       1.372  -2.238  14.602  1.00  0.00           H
HETATM  375 HMC3 BCL a   4       0.802  -1.594  16.137  1.00  0.00           H
HETATM  376  H3C BCL a   4      -0.965  -3.043  15.604  1.00  0.00           H
HETATM  377 HAC1 BCL a   4      -3.426  -3.176  15.107  1.00  0.00           H
HETATM  378 HAC2 BCL a   4      -3.340  -1.585  14.377  1.00  0.00           H
HETATM  379 HBC1 BCL a   4      -2.537  -0.633  16.608  1.00  0.00           H
HETATM  380 HBC2 BCL a   4      -2.593  -2.243  17.298  1.00  0.00           H
HETATM  381 HBC3 BCL a   4      -4.095  -1.437  16.767  1.00  0.00           H
HETATM  382 HMD1 BCL a   4      -3.105  -8.165  13.098  1.00  0.00           H
HETATM  383 HMD2 BCL a   4      -1.853  -7.427  14.102  1.00  0.00           H
HETATM  384 HMD3 BCL a   4      -1.463  -8.740  12.967  1.00  0.00           H
HETATM  385  HBD BCL a   4      -1.683  -7.716   7.512  1.00  0.00           H
HETATM  386 HED1 BCL a   4       2.985  -7.231   8.060  1.00  0.00           H
HETATM  387 HED2 BCL a   4       2.732  -8.908   8.608  1.00  0.00           H
HETATM  388 HED3 BCL a   4       3.061  -7.627   9.805  1.00  0.00           H
HETATM  389 HCAP BCL a   4      -4.930  -7.550   2.718  1.00 33.62           H
HETATM  390 MG   BCL a   4      -0.425  -3.030  10.477  1.00 30.55          Mg
HETATM  391  NA  BPH a   5       7.247  11.062  -2.846  1.00 25.62           N
HETATM  392  NB  BPH a   5       5.834   9.579  -0.706  1.00 25.19           N
HETATM  393  NC  BPH a   5       3.232   9.854  -2.280  1.00 27.25           N
HETATM  394  ND  BPH a   5       4.525  11.323  -4.266  1.00 29.10           N
HETATM  395  C1A BPH a   5       7.702  11.724  -3.954  1.00 26.59           C
HETATM  396  CHA BPH a   5       6.867  12.057  -4.993  1.00 24.92           C
HETATM  397  C4D BPH a   5       5.494  11.768  -5.086  1.00 28.68           C
HETATM  398  C1B BPH a   5       7.117   9.580  -0.211  1.00 26.80           C
HETATM  399  CHB BPH a   5       8.241  10.058  -0.865  1.00 29.12           C
HETATM  400  C4A BPH a   5       8.300  10.714  -2.104  1.00 29.47           C
HETATM  401  C1C BPH a   5       2.811   9.272  -1.151  1.00 26.12           C
HETATM  402  CHC BPH a   5       3.587   8.890  -0.040  1.00 24.70           C
HETATM  403  C4B BPH a   5       4.957   9.007   0.184  1.00 27.17           C
HETATM  404  C1D BPH a   5       3.351  11.149  -4.995  1.00 28.23           C
HETATM  405  CHD BPH a   5       2.227  10.521  -4.412  1.00 28.58           C
HETATM  406  C4C BPH a   5       2.182   9.927  -3.168  1.00 26.95           C
HETATM  407  C2A BPH a   5       9.191  12.027  -3.872  1.00 27.72           C
HETATM  408  CAA BPH a   5       9.385  13.509  -3.478  1.00 28.04           C
HETATM  409  C3A BPH a   5       9.629  11.016  -2.788  1.00 29.25           C
HETATM  410  CMA BPH a   5      10.217   9.706  -3.344  1.00 30.26           C
HETATM  411  CBA BPH a   5      10.833  13.988  -3.514  1.00 27.53           C
HETATM  412  CGA BPH a   5      10.956  15.444  -3.103  1.00 30.67           C
HETATM  413  O1A BPH a   5      10.045  16.140  -2.707  1.00 31.40           O
HETATM  414  O2A BPH a   5      12.230  15.854  -3.236  1.00 36.69           O
HETATM  415  C1  BPH a   5      12.580  17.153  -2.732  1.00 35.99           C
HETATM  416  C2B BPH a   5       7.069   8.965   1.092  1.00 25.83           C
HETATM  417  CMB BPH a   5       8.244   8.801   1.996  1.00 27.91           C
HETATM  418  C3B BPH a   5       5.751   8.601   1.340  1.00 26.08           C
HETATM  419  CAB BPH a   5       5.356   7.941   2.625  1.00 29.64           C
HETATM  420  OBB BPH a   5       6.230   7.635   3.423  1.00 27.12           O
HETATM  421  CBB BPH a   5       3.910   7.662   2.971  1.00 23.46           C
HETATM  422  C2C BPH a   5       1.296   9.063  -1.141  1.00 26.86           C
HETATM  423  CMC BPH a   5       0.822   7.765  -0.480  1.00 27.14           C
HETATM  424  C3C BPH a   5       0.962   9.181  -2.645  1.00 28.00           C
HETATM  425  CAC BPH a   5      -0.411   9.718  -3.084  1.00 26.07           C
HETATM  426  CBC BPH a   5      -0.691  11.199  -2.811  1.00 24.90           C
HETATM  427  C2D BPH a   5       3.575  11.602  -6.319  1.00 31.11           C
HETATM  428  CMD BPH a   5       2.592  11.596  -7.447  1.00 28.24           C
HETATM  429  C3D BPH a   5       4.929  11.993  -6.354  1.00 27.33           C
HETATM  430  CAD BPH a   5       5.925  12.614  -7.189  1.00 29.40           C
HETATM  431  OBD BPH a   5       5.805  13.089  -8.313  1.00 28.96           O
HETATM  432  CBD BPH a   5       7.257  12.662  -6.339  1.00 27.46           C
HETATM  433  CGD BPH a   5       8.391  11.919  -7.027  1.00 27.86           C
HETATM  434  O1D BPH a   5       9.336  12.440  -7.589  1.00 29.39           O
HETATM  435  O2D BPH a   5       8.225  10.590  -6.925  1.00 28.63           O
HETATM  436  CED BPH a   5       9.291   9.769  -7.424  1.00 30.04           C
HETATM  437  HNB BPH a   5       5.579   9.963  -1.607  1.00  0.00           H
HETATM  438  HND BPH a   5       4.618  10.969  -3.319  1.00  0.00           H
HETATM  439  HHB BPH a   5       9.185   9.918  -0.352  1.00  0.00           H
HETATM  440  HHC BPH a   5       3.032   8.423   0.759  1.00  0.00           H
HETATM  441  HHD BPH a   5       1.335  10.463  -5.025  1.00  0.00           H
HETATM  442  H2A BPH a   5       9.707  11.841  -4.821  1.00  0.00           H
HETATM  443 HAA1 BPH a   5       8.964  13.679  -2.480  1.00  0.00           H
HETATM  444 HAA2 BPH a   5       8.799  14.137  -4.157  1.00  0.00           H
HETATM  445  H3A BPH a   5      10.356  11.452  -2.101  1.00  0.00           H
HETATM  446 HMA1 BPH a   5       9.534   9.245  -4.068  1.00  0.00           H
HETATM  447 HMA2 BPH a   5      10.390   8.985  -2.538  1.00  0.00           H
HETATM  448 HMA3 BPH a   5      11.174   9.882  -3.838  1.00  0.00           H
HETATM  449 HBA1 BPH a   5      11.262  13.882  -4.518  1.00  0.00           H
HETATM  450 HBA2 BPH a   5      11.479  13.403  -2.845  1.00  0.00           H
HETATM  451  H1A BPH a   5      11.716  17.819  -2.726  1.00  0.00           H
HETATM  452  H1B BPH a   5      13.366  17.538  -3.379  1.00  0.00           H
HETATM  453 HMB1 BPH a   5       9.134   9.297   1.600  1.00  0.00           H
HETATM  454 HMB2 BPH a   5       8.465   7.746   2.177  1.00  0.00           H
HETATM  455 HMB3 BPH a   5       8.007   9.211   2.979  1.00  0.00           H
HETATM  456 HBB1 BPH a   5       3.451   6.957   2.272  1.00  0.00           H
HETATM  457 HBB2 BPH a   5       3.309   8.569   2.962  1.00  0.00           H
HETATM  458 HBB3 BPH a   5       3.877   7.247   3.978  1.00  0.00           H
HETATM  459  H2C BPH a   5       0.881   9.926  -0.598  1.00  0.00           H
HETATM  460 HMC1 BPH a   5       0.919   7.793   0.610  1.00  0.00           H
HETATM  461 HMC2 BPH a   5       1.404   6.914  -0.849  1.00  0.00           H
HETATM  462 HMC3 BPH a   5      -0.235   7.580  -0.698  1.00  0.00           H
HETATM  463  H3C BPH a   5       1.006   8.158  -3.038  1.00  0.00           H
HETATM  464 HAC1 BPH a   5      -1.187   9.090  -2.629  1.00  0.00           H
HETATM  465 HAC2 BPH a   5      -0.513   9.536  -4.160  1.00  0.00           H
HETATM  466 HBC1 BPH a   5      -0.130  11.848  -3.489  1.00  0.00           H
HETATM  467 HBC2 BPH a   5      -0.426  11.493  -1.791  1.00  0.00           H
HETATM  468 HBC3 BPH a   5      -1.756  11.411  -2.944  1.00  0.00           H
HETATM  469 HMD1 BPH a   5       1.565  11.639  -7.075  1.00  0.00           H
HETATM  470 HMD2 BPH a   5       2.677  10.687  -8.057  1.00  0.00           H
HETATM  471 HMD3 BPH a   5       2.758  12.451  -8.111  1.00  0.00           H
HETATM  472  HBD BPH a   5       7.566  13.710  -6.263  1.00  0.00           H
HETATM  473 HED1 BPH a   5      10.254  10.111  -7.039  1.00  0.00           H
HETATM  474 HED2 BPH a   5       9.312   9.793  -8.515  1.00  0.00           H
HETATM  475 HED3 BPH a   5       9.072   8.762  -7.072  1.00  0.00           H
HETATM  476 HCAP BPH a   5      12.980  17.012  -1.732  1.00 35.99           H
HETATM  477  NA  BPH a   6      -9.375  -9.994  -3.979  1.00 29.75           N
HETATM  478  NB  BPH a   6      -8.457  -8.475  -1.678  1.00 32.20           N
HETATM  479  NC  BPH a   6      -5.622  -8.304  -2.871  1.00 30.12           N
HETATM  480  ND  BPH a   6      -6.485  -9.958  -4.975  1.00 32.15           N
HETATM  481  C1A BPH a   6      -9.577 -10.712  -5.123  1.00 32.57           C
HETATM  482  CHA BPH a   6      -8.574 -10.978  -6.022  1.00 32.74           C
HETATM  483  C4D BPH a   6      -7.237 -10.566  -5.912  1.00 31.23           C
HETATM  484  C1B BPH a   6      -9.777  -8.627  -1.329  1.00 31.68           C
HETATM  485  CHB BPH a   6     -10.753  -9.197  -2.137  1.00 32.38           C
HETATM  486  C4A BPH a   6     -10.559  -9.809  -3.380  1.00 33.36           C
HETATM  487  C1C BPH a   6      -5.460  -7.622  -1.733  1.00 32.04           C
HETATM  488  CHC BPH a   6      -6.436  -7.407  -0.747  1.00 31.41           C
HETATM  489  C4B BPH a   6      -7.767  -7.793  -0.707  1.00 31.44           C
HETATM  490  C1D BPH a   6      -5.260  -9.611  -5.535  1.00 31.14           C
HETATM  491  CHD BPH a   6      -4.321  -8.804  -4.858  1.00 31.40           C
HETATM  492  C4C BPH a   6      -4.466  -8.233  -3.608  1.00 33.01           C
HETATM  493  C2A BPH a   6     -11.001 -11.216  -5.238  1.00 34.87           C
HETATM  494  CAA BPH a   6     -11.056 -12.705  -4.870  1.00 35.00           C
HETATM  495  C3A BPH a   6     -11.728 -10.326  -4.211  1.00 33.90           C
HETATM  496  CMA BPH a   6     -12.509  -9.177  -4.861  1.00 34.82           C
HETATM  497  CBA BPH a   6     -12.465 -13.256  -5.017  1.00 41.75           C
HETATM  498  CGA BPH a   6     -12.667 -14.550  -4.273  1.00 43.78           C
HETATM  499  O1A BPH a   6     -11.799 -15.308  -3.891  1.00 44.53           O
HETATM  500  O2A BPH a   6     -13.978 -14.724  -4.091  1.00 45.65           O
HETATM  501  C1  BPH a   6     -14.439 -15.881  -3.385  1.00 51.11           C
HETATM  502  C2B BPH a   6      -9.941  -8.058  -0.012  1.00 31.78           C
HETATM  503  CMB BPH a   6     -11.238  -8.040   0.739  1.00 31.55           C
HETATM  504  C3B BPH a   6      -8.713  -7.550   0.371  1.00 32.31           C
HETATM  505  CAB BPH a   6      -8.355  -6.816   1.621  1.00 36.27           C
HETATM  506  OBB BPH a   6      -7.490  -5.953   1.574  1.00 33.94           O
HETATM  507  CBB BPH a   6      -9.050  -7.145   2.918  1.00 31.42           C
HETATM  508  C2C BPH a   6      -4.048  -7.074  -1.558  1.00 31.36           C
HETATM  509  CMC BPH a   6      -3.966  -5.599  -1.161  1.00 33.18           C
HETATM  510  C3C BPH a   6      -3.368  -7.444  -2.902  1.00 34.37           C
HETATM  511  CAC BPH a   6      -2.063  -8.224  -2.652  1.00 37.94           C
HETATM  512  CBC BPH a   6      -1.284  -8.747  -3.858  1.00 38.96           C
HETATM  513  C2D BPH a   6      -5.207 -10.128  -6.852  1.00 30.58           C
HETATM  514  CMD BPH a   6      -4.038  -9.946  -7.767  1.00 30.97           C
HETATM  515  C3D BPH a   6      -6.457 -10.751  -7.072  1.00 30.88           C
HETATM  516  CAD BPH a   6      -7.263 -11.474  -8.044  1.00 34.73           C
HETATM  517  OBD BPH a   6      -6.992 -11.892  -9.161  1.00 33.40           O
HETATM  518  CBD BPH a   6      -8.698 -11.637  -7.392  1.00 35.34           C
HETATM  519  CGD BPH a   6      -9.733 -11.019  -8.310  1.00 37.22           C
HETATM  520  O1D BPH a   6     -10.527 -11.630  -9.002  1.00 34.11           O
HETATM  521  O2D BPH a   6      -9.683  -9.671  -8.304  1.00 33.55           O
HETATM  522  CED BPH a   6     -10.672  -9.031  -9.117  1.00 35.82           C
HETATM  523  HNB BPH a   6      -8.080  -8.788  -2.563  1.00  0.00           H
HETATM  524  HND BPH a   6      -6.776  -9.603  -4.070  1.00  0.00           H
HETATM  525  HHB BPH a   6     -11.766  -9.189  -1.751  1.00  0.00           H
HETATM  526  HHC BPH a   6      -6.135  -6.813   0.104  1.00  0.00           H
HETATM  527  HHD BPH a   6      -3.405  -8.601  -5.395  1.00  0.00           H
HETATM  528  H2A BPH a   6     -11.413 -11.083  -6.247  1.00  0.00           H
HETATM  529 HAA1 BPH a   6     -10.703 -12.836  -3.840  1.00  0.00           H
HETATM  530 HAA2 BPH a   6     -10.369 -13.273  -5.503  1.00  0.00           H
HETATM  531  H3A BPH a   6     -12.416 -10.903  -3.584  1.00  0.00           H
HETATM  532 HMA1 BPH a   6     -11.859  -8.581  -5.512  1.00  0.00           H
HETATM  533 HMA2 BPH a   6     -12.916  -8.513  -4.098  1.00  0.00           H
HETATM  534 HMA3 BPH a   6     -13.343  -9.562  -5.459  1.00  0.00           H
HETATM  535 HBA1 BPH a   6     -12.714 -13.425  -6.071  1.00  0.00           H
HETATM  536 HBA2 BPH a   6     -13.216 -12.553  -4.644  1.00  0.00           H
HETATM  537  H1A BPH a   6     -13.881 -16.020  -2.455  1.00  0.00           H
HETATM  538  H1B BPH a   6     -14.350 -16.789  -3.982  1.00  0.00           H
HETATM  539 HMB1 BPH a   6     -11.269  -8.850   1.472  1.00  0.00           H
HETATM  540 HMB2 BPH a   6     -12.094  -8.166   0.071  1.00  0.00           H
HETATM  541 HMB3 BPH a   6     -11.377  -7.106   1.285  1.00  0.00           H
HETATM  542 HBB1 BPH a   6      -9.293  -8.207   3.005  1.00  0.00           H
HETATM  543 HBB2 BPH a   6      -9.986  -6.581   3.006  1.00  0.00           H
HETATM  544 HBB3 BPH a   6      -8.409  -6.844   3.749  1.00  0.00           H
HETATM  545  H2C BPH a   6      -3.568  -7.654  -0.757  1.00  0.00           H
HETATM  546 HMC1 BPH a   6      -4.434  -5.410  -0.192  1.00  0.00           H
HETATM  547 HMC2 BPH a   6      -4.460  -4.966  -1.904  1.00  0.00           H
HETATM  548 HMC3 BPH a   6      -2.916  -5.297  -1.074  1.00  0.00           H
HETATM  549  H3C BPH a   6      -3.133  -6.536  -3.478  1.00  0.00           H
HETATM  550 HAC1 BPH a   6      -2.293  -9.074  -2.002  1.00  0.00           H
HETATM  551 HAC2 BPH a   6      -1.400  -7.576  -2.066  1.00  0.00           H
HETATM  552 HBC1 BPH a   6      -0.940  -7.936  -4.514  1.00  0.00           H
HETATM  553 HBC2 BPH a   6      -1.857  -9.463  -4.453  1.00  0.00           H
HETATM  554 HBC3 BPH a   6      -0.414  -9.287  -3.483  1.00  0.00           H
HETATM  555 HMD1 BPH a   6      -3.100 -10.097  -7.225  1.00  0.00           H
HETATM  556 HMD2 BPH a   6      -3.993  -8.924  -8.166  1.00  0.00           H
HETATM  557 HMD3 BPH a   6      -4.077 -10.646  -8.606  1.00  0.00           H
HETATM  558  HBD BPH a   6      -8.923 -12.707  -7.342  1.00  0.00           H
HETATM  559 HED1 BPH a   6     -11.676  -9.319  -8.795  1.00  0.00           H
HETATM  560 HED2 BPH a   6     -10.545  -9.309 -10.167  1.00  0.00           H
HETATM  561 HED3 BPH a   6     -10.525  -7.960  -8.977  1.00  0.00           H
HETATM  562 HCAP BPH a   6     -15.463 -15.575  -3.200  1.00 51.11           H
ENDMDL
END   
